# Supplementary material for: Characterization of human living myocardial slices culture-induced adaptations: a translational perspective
Source: J Mol Cell Cardiol Plus. 2025 Jun 17;13:100465. doi: 10.1016/j.jmccpl.2025.100465 (PMC12212253; doi:10.1016/j.jmccpl.2025.100465)
Supplement: Supplemental Table 1 — Upregulated pathways. [file mmc1.xls]

## Sheet: SupplementaryTable1_Upregulated
Upregulated pathways Day 0 vs Day 10±1
Description	ID	ONTOLOGY	NES	pvalue	p.adjust	core_enrichment
steroid metabolic process	GO:0008202	BP	2.2563	1e-10	1.24e-07	GAL/NR0B1/CYP1A1/SCNN1B/APOC1/AKR1C2/AKR1C1/APOE/AKR1C3/CES1/G6PD/HSD11B1/DHCR24/ADM/SULT1A2/SEC14L2/CYP1B1/SNAI2/RDH5/CBR1/LDLR/MSMO1/FGFR4/SQLE/LEP/FMO5/AKR1B1/KIT/ERRFI1/FDXR/HSD11B2/TSKU/EDNRB/INSIG1/IGFBP7/CEBPA/CYP7B1/SULT1A1/NPC2/AKR1B15/NSDHL/MVD/CYB5R2/HSD17B14/BMP2/SOAT1/SMPD1/CYP51A1/PDGFRA/ERG28/ACLY/IDI1/HSD17B1/OSBPL3/LIPA/TSPO/FDPS/DAB2/DHRS9
alcohol metabolic process	GO:0006066	BP	2.15001	1e-10	1.24e-07	CYP1A1/AKR1B10/SCNN1B/APOC1/AKR1C2/PCK1/AKR1C1/APOE/AKR1C3/CES1/G6PD/RBP4/SPHK1/DHCR24/ADH1B/SULT1A2/ITPKA/SEC14L2/CYP1B1/GPD1/NUDT11/RDH5/LDLR/ACP3/MSMO1/SQLE/LEP/FMO5/PLA2G4A/AKR1B1/ERRFI1/FDXR/SGPP2/HSD11B2/TSKU/EDNRB/INSIG1/PCK2/DGAT2/CEBPA/CYP7B1/ALG3/SULT1A1/IMPA2/MPDU1/NPC2/P2RY6/CEL/AKR1B15/NSDHL/MVD/PTS/BMP2/SOAT1/ITPKC/SMPD1/ALG1/ITPK1/THTPA/GALK1/CYP51A1/ALG14/ALDH1A1/ACLY/ADH1C/IDI1/A…
organic hydroxy compound metabolic process	GO:1901615	BP	1.98054	1e-10	1.24e-07	CYP1A1/AKR1B10/SCNN1B/NQO1/SLC7A11/APOC1/AKR1C2/PCK1/AKR1C1/APOE/AKR1C3/CES1/G6PD/RBP4/SPHK1/DHCR24/ADH1B/SULT1A2/ITPKA/SEC14L2/CYP1B1/GPD1/NUDT11/SNAI2/RDH5/PSAT1/LDLR/ACP3/ALOX15B/PTGR1/AOC2/MSMO1/FGFR4/SQLE/PMEL/LEP/FMO5/PLA2G4A/AKR1B1/KIT/ERRFI1/FDXR/SGPP2/HSD11B2/TSKU/EDNRB/INSIG1/PCK2/DGAT2/CEBPA/CYP7B1/ALG3/SULT1A1/IMPA2/MPDU1/MFSD12/NPC2/P2RY6/CEL/AKR1B15/NSDHL/PLTP/MVD/PTS/CYB5R2/BMP2/SO…
oxidoreductase activity	GO:0016491	MF	1.9432	1e-10	1.24e-07	CYP1A1/AKR1B10/MGST1/NQO1/AKR1C2/AKR1C1/SCD/AKR1C3/HR/HMOX1/LOXL4/AOX1/G6PD/P4HA3/HSD11B1/DHCR24/TP53I3/HGD/ADH1B/TXNRD1/FTH1/HPD/CYP1B1/GPD1/TXN/PIR/RDH5/CYP4F11/PGD/HTATIP2/CBR1/ALOX15B/PTGR1/FADS2/QSOX1/AOC2/GPX1/MSMO1/ME1/SQLE/LOXL2/FMO5/AKR1B1/SRXN1/PRDX1/FDXR/FMO3/CYB561A3/CYB561D2/HSD11B2/ALDH3A1/PRDX6/RRM2/VKORC1/FADS1/LOX/FASN/IFI30/CYP7B1/HMOX2/CYGB/NCF1/GSR/DHRS7B/PHGDH/TXNDC17/FMO1/AL…
small molecule biosynthetic process	GO:0044283	BP	1.91637	1e-10	1.24e-07	CYP1A1/MLXIPL/APOC1/PCK1/APOE/SCD/AKR1C3/CES1/LIPG/G6PD/RBP4/SPHK1/DHCR24/ADM/ITPKA/NAGS/SEC14L2/GPD1/SNAI2/ADIPOQ/CYP4F11/BHMT2/PGD/PSAT1/CBR1/MID1IP1/TK1/ALOX15B/TRIB3/FADS2/PNP/MSMO1/FGFR4/LEP/BCAT1/PLA2G4A/AKR1B1/PYCARD/ERRFI1/ELOVL6/FDXR/FMO3/ADA/ENO1/ACOT7/PC/INSIG1/PCK2/FADS1/CHST15/FASN/CYP7B1/NNMT/IMPA2/APRT/ALDOC/SLC19A3/GGT5/PHGDH/P2RY6/ADCK2/FMO1/NSDHL/SHMT2/PLTP/MVD/PTS/BMP2/MIF/ITPK…
ribosome	GO:0005840	CC	2.123	7.68e-10	5.54e-07	NR0B1/APOD/RPL22L1/RPS4Y2/MRPS12/RPS27L/MRPL48/RPS19/CALR/RPSA/MPV17L2/RPLP0/SERP1/MRPL27/RPL26L1/CHCHD1/NHP2/RPS2/RPL18A/RPS26/RPL3/RPS5/RPL28/MRPL36/RPL39L/ASCC2/MRPL34/GADD45GIP1/UBA52/EIF2AK4/RPS8/EEF1A1/MRPS23/RPL35/EIF4G1/IMP3/MRPL54/RPL27/RPL36A/RPL13/RPL13A/RPS12/RPL29/RPL36/PSMA6/ASCC3/AURKAIP1/RPS15/MRPL23/MRPS11/MRPL28/RPL17/RPS17/MRPS34/MTG1/MRPS15/MRPL4/RPS16/RPS11/RPS28/PELO/MRPL18/…
inflammatory response	GO:0006954	BP	1.74393	2.39e-09	1.51e-06	SAA1/CHI3L1/SAA2/SCNN1B/CCL7/SERPINA3/FOSL1/APOE/SERPINE1/HMOX1/TMIGD3/ADORA3/ELANE/ACP5/TIMP1/CCL13/IL1RL1/TNFRSF4/PLA2G7/SPHK1/CD68/CHST2/ADM/CCL11/PTX3/CHST1/FNDC4/APOD/CXCL6/ADIPOQ/CTSC/CCL2/AGTR1/LILRB4/LDLR/VNN1/CXCR4/ZDHHC12/C1QA/FN1/GPX1/IL1R1/LXN/MMP9/LEP/IL2RA/PYCARD/KIT/LY96/ADA/EDNRB/NUPR1/ADAMTS12/ADCY8/S1PR3/ABCC1/FASN/CD163/IL1RL2/TNFRSF1A/CEBPA/NAGLU/NCF1/SERPINF2/RELB/TFRC/DHRS7B…
structural constituent of ribosome	GO:0003735	MF	2.20877	3.65e-09	1.85e-06	RPL22L1/RPS4Y2/MRPS12/RPS27L/RPS19/RPSA/RPLP0/MRPL27/RPL26L1/RPS2/RPL18A/RPS26/RPL3/RPS5/RPL28/MRPL36/RPL39L/MRPL34/UBA52/RPS8/MRPS23/RPL35/IMP3/MRPL54/RPL27/RPL36A/RPL13/RPL13A/RPS12/RPL29/RPL36/RPS15/MRPL23/MRPS11/MRPL28/RPL17/RPS17/MRPS34/MRPS15/MRPL4/RPS16/RPS11/RPS28/MRPL18/RPS7/MRPL12/MRPS24/MRPL24/RPS21/MRPL43/MRPL14/RPS18/RPL12/RPL6/RPLP2/RPS3/RPL10A/RPL18/RPS10/RPS15A/MRPL41/RPL32/RPL7A/…
monocarboxylic acid metabolic process	GO:0032787	BP	1.79955	3.66e-09	1.85e-06	CYP1A1/MLXIPL/APOC1/AKR1C2/PCK1/AKR1C1/SCD/AKR1C3/MFSD2A/CES1/LIPG/ADH1B/CYP1B1/GPD1/EPHX1/ADIPOQ/CYP4F11/PGD/CBR1/ACAT2/MID1IP1/VNN1/ALOX15B/TRIB3/PTGR1/FADS2/GPX1/MSMO1/ME1/FGFR4/LEP/SLC27A3/PLA2G4A/AKR1B1/KIT/ERRFI1/ELOVL6/ENO1/ACOT7/SLC2A6/PC/INSIG1/NUPR1/PCK2/FADS1/FASN/TNFRSF1A/TWIST1/CYP7B1/CYGB/ALDOC/GGT5/PHGDH/FMO1/ALDH1L2/COL6A1/PPARG/SLC16A3/SCPEP1/MIF/C3/ABCD2/ELOVL4/ACSM5/ABHD12/FADS…
ribosomal subunit	GO:0044391	CC	2.13442	4.52e-09	2.21e-06	RPS4Y2/MRPS12/RPS27L/MRPL48/RPS19/RPSA/MPV17L2/RPLP0/MRPL27/RPL26L1/CHCHD1/NHP2/RPS2/RPL18A/RPS26/RPL3/RPS5/RPL28/MRPL36/RPL39L/MRPL34/GADD45GIP1/UBA52/RPS8/MRPS23/RPL35/IMP3/MRPL54/RPL27/RPL36A/RPL13/RPL13A/RPS12/RPL29/RPL36/AURKAIP1/RPS15/MRPL23/MRPS11/MRPL28/RPL17/RPS17/MRPS34/MRPS15/MRPL4/RPS16/RPS11/RPS28/MRPL18/RPS7/MRPL12/MRPS24/ZCCHC17/MRPL24/MRPL53/RPS21/MRPL43/MRPL14/RPS18/RPL12/RPL6/RP…
ribosome biogenesis	GO:0042254	BP	1.93764	5.19e-09	2.29e-06	RPP25/BUD23/RPS27L/NOP16/RPS19BP1/ZNF593/RRP36/ISG20/EXOSC1/RPS19/NPM3/RPP40/PES1/RPSA/NOP2/BYSL/CINP/MPV17L2/EIF6/RPLP0/UTP18/EXOSC3/MRTO4/BOP1/NOP10/POP7/EXOSC4/POP4/RPL26L1/NIP7/NHP2/NIFK/TRAF7/RRP9/EMG1/RPS5/RPUSD1/NOP14/DDX49/DDX10/PNO1/NOB1/METTL25B/RPS8/WDR74/RPF2/RPL35/RRS1/IMP3/MRM2/DDX56/RPL27/LTV1/TRMT112/GTF3A/EXOSC5/RPS12/RPS15/GRWD1/NOC4L/UTP6/RPS17/POP5/MTERF3/REXO4/RPS16/DDX52/DIM…
carboxylic acid metabolic process	GO:0019752	BP	1.68128	6.97e-09	2.89e-06	CYP1A1/SLC7A11/MLXIPL/APOC1/AKR1C2/PCK1/AKR1C1/SCD/AKR1C3/MFSD2A/CES1/LIPG/P4HA3/HGD/GCLM/ADH1B/ARG2/NAGS/HPD/CYP1B1/GPD1/EPHX1/ADIPOQ/CYP4F11/BHMT2/PGD/PSAT1/CBR1/ACAT2/MID1IP1/VNN1/ALOX15B/TRIB3/PTGR1/FADS2/GPX1/MSMO1/ME1/FGFR4/LEP/SLC27A3/BCAT1/PLA2G4A/AKR1B1/PYCARD/KIT/ERRFI1/ELOVL6/ENO1/ACOT7/SLC2A6/PC/INSIG1/NUPR1/PCK2/FADS1/ABCC1/FASN/TNFRSF1A/TWIST1/CYP7B1/CYGB/ALDOC/GGT5/PHGDH/NPL/CTPS1/…
organic acid metabolic process	GO:0006082	BP	1.67217	6.93e-09	2.89e-06	CYP1A1/SLC7A11/MLXIPL/APOC1/AKR1C2/PCK1/AKR1C1/SCD/AKR1C3/MFSD2A/CES1/LIPG/P4HA3/HGD/GCLM/ADH1B/SULT1A2/ARG2/NAGS/HPD/CYP1B1/GPD1/EPHX1/ADIPOQ/CYP4F11/BHMT2/PGD/PSAT1/CBR1/ACAT2/MID1IP1/VNN1/ALOX15B/TRIB3/PTGR1/FADS2/GPX1/MSMO1/ME1/FGFR4/LEP/SLC27A3/BCAT1/PLA2G4A/AKR1B1/PYCARD/KIT/ERRFI1/ELOVL6/FMO3/ENO1/ACOT7/SLC2A6/PC/INSIG1/NUPR1/PCK2/FADS1/ABCC1/FASN/TNFRSF1A/TWIST1/CYP7B1/SULT1A1/CYGB/ALDOC/…
oxoacid metabolic process	GO:0043436	BP	1.66719	9.35e-09	3.4e-06	CYP1A1/SLC7A11/MLXIPL/APOC1/AKR1C2/PCK1/AKR1C1/SCD/AKR1C3/MFSD2A/CES1/LIPG/P4HA3/HGD/GCLM/ADH1B/SULT1A2/ARG2/NAGS/HPD/CYP1B1/GPD1/EPHX1/ADIPOQ/CYP4F11/BHMT2/PGD/PSAT1/CBR1/ACAT2/MID1IP1/VNN1/ALOX15B/TRIB3/PTGR1/FADS2/GPX1/MSMO1/ME1/FGFR4/LEP/SLC27A3/BCAT1/PLA2G4A/AKR1B1/PYCARD/KIT/ERRFI1/ELOVL6/ENO1/ACOT7/SLC2A6/PC/INSIG1/NUPR1/PCK2/FADS1/ABCC1/FASN/TNFRSF1A/TWIST1/CYP7B1/SULT1A1/CYGB/ALDOC/GGT5/…
olefinic compound metabolic process	GO:0120254	BP	2.28067	1.41e-08	4.66e-06	CYP1A1/AKR1B10/SCNN1B/AKR1C2/AKR1C1/AKR1C3/RBP4/ADH1B/ADM/CYP1B1/EPHX1/RDH5/CYP4F11/CBR1/ALOX15B/FADS2/GPX1/PLA2G4A/AKR1B1/HSD11B2/EDNRB/FADS1/DGAT2/CEL/AKR1B15/BMP2/ABHD12/ALDH1A1/ADH1C/HSD17B1/GSTP1/DAB2/DHRS9/ELOVL1/DHRS4L2/ELOVL5/ABHD6/TBXAS1/RDH11/ACOT8/DHRS7
cytosolic ribosome	GO:0022626	CC	2.24341	1.43e-08	4.66e-06	APOD/RPS4Y2/RPS27L/RPS19/RPSA/RPLP0/RPL26L1/NHP2/RPS2/RPL18A/RPS26/RPL3/RPS5/RPL28/RPL39L/ASCC2/UBA52/EIF2AK4/RPS8/EEF1A1/RPL35/RPL27/RPL36A/RPL13/RPL13A/RPS12/RPL29/RPL36/ASCC3/RPS15/RPL17/RPS17/RPS16/RPS11/RPS28/PELO/RPS7/ZNF598/RNF14/ZCCHC17/RNF25/RPS21/RPS18/RPL12/RPL6/RPLP2/RPS3/RACK1/ETF1/RPL10A/RPL18/RPS10/RPS15A/RPL32/RPL7A/RPS4X/RPS9/RPL19/RPL21/SNU13/RPS27/RPL27A/RPL31/GSPT1/RPS13/RPL14…
lytic vacuole	GO:0000323	CC	1.618	1.01e-07	2.61e-05	AKR1B10/MGST1/SERPINA3/FTL/ELANE/ACP5/NEU4/DPP4/CD68/FTH1/CTSC/GLMP/LDLR/ABCB9/ACP3/VNN1/CXCR4/ANPEP/CHIT1/GGH/SQSTM1/PYCARD/ADA/RNASE6/CYB561A3/PRDX6/SLC2A6/FCMR/NCF4/MAN2B1/ABCB6/GLA/IFI30/ANXA2/LRRC8E/NAGLU/AP2S1/NCF1/RNF152/SLC17A9/SERPINB1/MFSD12/DEPTOR/PLBD2/SLC36A1/MREG/NPC2/PDGFRB/TFE3/COL6A1/RAB7B/HPSE/ATP6V0B/FUCA1/SLC7A5/CTSS/TMEM165/CAP1/LYN/NEU1/SLC66A1/GPC1/CREG1/TMEM97/CP/C3/SLC3A2…
lysosome	GO:0005764	CC	1.618	1.01e-07	2.61e-05	AKR1B10/MGST1/SERPINA3/FTL/ELANE/ACP5/NEU4/DPP4/CD68/FTH1/CTSC/GLMP/LDLR/ABCB9/ACP3/VNN1/CXCR4/ANPEP/CHIT1/GGH/SQSTM1/PYCARD/ADA/RNASE6/CYB561A3/PRDX6/SLC2A6/FCMR/NCF4/MAN2B1/ABCB6/GLA/IFI30/ANXA2/LRRC8E/NAGLU/AP2S1/NCF1/RNF152/SLC17A9/SERPINB1/MFSD12/DEPTOR/PLBD2/SLC36A1/MREG/NPC2/PDGFRB/TFE3/COL6A1/RAB7B/HPSE/ATP6V0B/FUCA1/SLC7A5/CTSS/TMEM165/CAP1/LYN/NEU1/SLC66A1/GPC1/CREG1/TMEM97/CP/C3/SLC3A2…
diterpenoid metabolic process	GO:0016101	BP	2.34798	1.35e-07	3.36e-05	CYP1A1/AKR1B10/AKR1C1/AKR1C3/RBP4/ADH1B/CYP1B1/RDH5/AKR1B1/LRP8/DGAT2/CEL/AKR1B15/SCPEP1/ALDH1A1/ADH1C/RARRES2/LIPA/DHRS9/ALDH3A2/DHRS4L2/RDH11/DHRS7/PECR
vacuole	GO:0005773	CC	1.59614	1.35e-07	3.36e-05	AKR1B10/MGST1/SERPINA3/FTL/ELANE/ACP5/NEU4/DPP4/CD68/FTH1/CTSC/GLMP/LDLR/ABCB9/ACP3/VNN1/CXCR4/ANPEP/TMEM208/CHIT1/GGH/SQSTM1/PYCARD/ADA/RNASE6/CYB561A3/PRDX6/SLC2A6/FCMR/NCF4/MAN2B1/SRPX/ABCB6/GLA/IFI30/ANXA2/LRRC8E/NAGLU/AP2S1/NCF1/RNF152/SLC17A9/SERPINB1/MFSD12/DEPTOR/PLBD2/SLC36A1/MREG/NPC2/PDGFRB/TFE3/COL6A1/RAB7B/HPSE/ATP6V0B/FUCA1/SLC7A5/CTSS/TMEM165/CAP1/LYN/NEU1/SLC66A1/GPC1/CREG1/TMEM97…
fatty acid metabolic process	GO:0006631	BP	1.82143	1.48e-07	3.62e-05	CYP1A1/MLXIPL/APOC1/AKR1C2/PCK1/AKR1C1/SCD/AKR1C3/MFSD2A/CES1/LIPG/CYP1B1/EPHX1/ADIPOQ/CYP4F11/CBR1/ACAT2/MID1IP1/ALOX15B/TRIB3/PTGR1/FADS2/GPX1/MSMO1/LEP/SLC27A3/PLA2G4A/AKR1B1/ELOVL6/ACOT7/INSIG1/PCK2/FADS1/FASN/TNFRSF1A/TWIST1/CYGB/GGT5/FMO1/ALDH1L2/PPARG/MIF/C3/ABCD2/ELOVL4/ACSM5/ABHD12/FADS3/ACLY/TREX1/DEGS1/LIPA/PEDS1/PLA2G15/EIF6/GSTP1/SLC27A4/CNR1/SESN2/GSTM4/DECR2/ELOVL1/CPT1C/COMT/UCP3/…
oxidoreductase activity, acting on the CH-OH group of donors, NAD or NADP as acceptor	GO:0016616	MF	2.19874	1.7e-07	4.08e-05	AKR1B10/AKR1C2/AKR1C1/AKR1C3/G6PD/HSD11B1/ADH1B/GPD1/RDH5/PGD/CBR1/PTGR1/ME1/AKR1B1/HSD11B2/ALDH3A1/FASN/DHRS7B/PHGDH/AKR1B15/NSDHL/HSD17B14/ADH1C/HSD17B1/AKR1A1/IDH1/CBR3/DHRS9/UGDH/IMPDH1/LDHA/DHRS4L2/LDHC/PRXL2B/RDH11/DHRS7/SPR
oxidoreductase activity, acting on CH-OH group of donors	GO:0016614	MF	2.1939	2.01e-07	4.17e-05	AKR1B10/AKR1C2/AKR1C1/AKR1C3/G6PD/HSD11B1/ADH1B/GPD1/RDH5/PGD/CBR1/PTGR1/ME1/AKR1B1/HSD11B2/ALDH3A1/FASN/DHRS7B/PHGDH/AKR1B15/NSDHL/HSD17B14/ADH1C/HSD17B1/AKR1A1/IDH1/CBR3/DHRS9/UGDH/IMPDH1/LDHA/ALDH3A2/DHRS4L2/LDHC/PRXL2B/RDH11/DHRS7/SPR
rRNA processing	GO:0006364	BP	1.95423	2.01e-07	4.17e-05	RPP25/BUD23/RRP36/ISG20/EXOSC1/RPS19/NPM3/RPP40/PES1/NOP2/BYSL/EIF6/UTP18/EXOSC3/MRTO4/BOP1/NOP10/POP7/EXOSC4/POP4/NHP2/NIFK/RRP9/EMG1/RPUSD1/NOP14/DDX49/DDX10/NOB1/METTL25B/RPS8/WDR74/RPF2/RPL35/RRS1/IMP3/MRM2/DDX56/RPL27/TRMT112/EXOSC5/RPS15/NOC4L/UTP6/RPS17/POP5/REXO4/RPS16/DDX52/DIMT1/UTP11/NOP56/RPS28/PIH1D1/RPF1/WDR43/WDR46/EBNA1BP2/RPS7/TRMT61B/IMP4/DCAF13/RPP30/NGDN/MRM1/RPS21/RPP38/NOL10…
quinone metabolic process	GO:1901661	BP	2.37989	2.31e-07	4.59e-05	AKR1B10/NQO1/AKR1C2/AKR1C1/AKR1C3/CYP4F11/CBR1/AKR1B1/FDXR/VKORC1/ADCK2/AIFM2/NQO2/AKR1A1/CBR3/COQ8A
primary alcohol metabolic process	GO:0034308	BP	2.25322	2.3e-07	4.59e-05	CYP1A1/AKR1B10/SCNN1B/AKR1C2/AKR1C1/AKR1C3/RBP4/ADH1B/SULT1A2/CYP1B1/GPD1/RDH5/ACP3/AKR1B1/HSD11B2/EDNRB/DGAT2/SULT1A1/CEL/AKR1B15/BMP2/THTPA/ALDH1A1/ADH1C/AKR1A1/DAB2/DHRS9
retinoid metabolic process	GO:0001523	BP	2.33849	3.44e-07	6.54e-05	CYP1A1/AKR1B10/AKR1C1/AKR1C3/RBP4/ADH1B/CYP1B1/RDH5/AKR1B1/LRP8/DGAT2/CEL/AKR1B15/SCPEP1/ALDH1A1/ADH1C/RARRES2/LIPA/DHRS9/DHRS4L2/RDH11/DHRS7
primary lysosome	GO:0005766	CC	2.0961	3.94e-07	7.09e-05	MGST1/SERPINA3/FTL/ELANE/CD68/CTSC/ACP3/VNN1/GGH/PYCARD/PRDX6/MAN2B1/GLA/ANXA2/NPC2/FUCA1/CAP1/CREG1/C3/TMEM179B/HEXA/ACLY/CTSA/CD63/GRN/ARSB/TXNDC5/FUCA2/LAMTOR1/CCT2/STXBP2/IMPDH1/VAMP8/RAP1B/GLIPR1/LPCAT1/PRKCD/GLB1/RAB5C/VAT1/HEXB/ATP6V0C/TRAPPC1/ARSA/DPP7/SURF4/NDUFC2/C6orf120/LAMP2/LAMP1/GM2A/PTGES2/ACTR10
azurophil granule	GO:0042582	CC	2.0961	3.94e-07	7.09e-05	MGST1/SERPINA3/FTL/ELANE/CD68/CTSC/ACP3/VNN1/GGH/PYCARD/PRDX6/MAN2B1/GLA/ANXA2/NPC2/FUCA1/CAP1/CREG1/C3/TMEM179B/HEXA/ACLY/CTSA/CD63/GRN/ARSB/TXNDC5/FUCA2/LAMTOR1/CCT2/STXBP2/IMPDH1/VAMP8/RAP1B/GLIPR1/LPCAT1/PRKCD/GLB1/RAB5C/VAT1/HEXB/ATP6V0C/TRAPPC1/ARSA/DPP7/SURF4/NDUFC2/C6orf120/LAMP2/LAMP1/GM2A/PTGES2/ACTR10
endoplasmic reticulum protein-containing complex	GO:0140534	CC	2.08732	4.77e-07	8.37e-05	ELOVL6/INSIG1/EMC3/ORMDL2/HM13/PPIB/FKBP1A/SRPRB/ALG14/TREX1/OSTC/EMC7/SEC61B/CALR/SDF2L1/GET3/DAD1/RPN2/DNAJB11/RPN1/DPM2/PIGC/SEC61A1/SPTSSA/UFD1/SSR4/P4HB/KRTCAP2/SPCS1/SPTLC3/EMC10/TMEM258/EMC8/PIGH/B2M/PDIA3/EMC6/SEC11C/PIGS/EXT2/TAP2/OS9/TAP1/P4HA1/ZW10/GPAA1/HSD17B12/EMC4/HLA-A/AMFR/FAF2/SEC61G/HSPA5/DERL2/OST4/SEC11A/DERL3/PDIA6/SPTLC1/GANAB/PIGP/CAMLG/DDOST/PIGY/UBXN1/EMC9/EMC2/RINT1/PIG…
cellular ketone metabolic process	GO:0042180	BP	1.98644	4.97e-07	8.61e-05	AKR1B10/SCNN1B/NQO1/SLC7A11/MLXIPL/APOC1/AKR1C2/AKR1C1/AKR1C3/MFSD2A/CES1/ADM/GPD1/ADIPOQ/CYP4F11/CBR1/MID1IP1/TRIB3/FGFR4/AKR1B1/FDXR/HSD11B2/EDNRB/INSIG1/VKORC1/TWIST1/ADCK2/FMO1/PPARG/AIFM2/BMP2/NQO2/ABCD2/CLN3/TREX1/HSD17B1/AKR1A1/EIF6/CBR3/COQ8A/DAB2/DHRS9/CNR1
rRNA metabolic process	GO:0016072	BP	1.86837	6.19e-07	0.000104586	RPP25/BUD23/RRP36/ISG20/ANG/POLR1G/MACROH2A1/EXOSC1/RPS19/NPM3/RPP40/PES1/NOP2/BYSL/EIF6/TRIR/UTP18/EXOSC3/MRTO4/BOP1/NOP10/POP7/EXOSC4/GTF3C5/POP4/NHP2/NIFK/RRP9/EMG1/TAF1B/RPUSD1/NOP14/DDX49/DDX10/NOB1/METTL25B/RPS8/WDR74/RPF2/RPL35/RRS1/IMP3/MRM2/DDX56/RPL27/POLR2E/TRMT112/GTF3A/EXOSC5/TP53/RPS15/NOC4L/UTP6/RPS17/POP5/REXO4/RPS16/DDX52/DIMT1/UTP11/NOP56/RPS28/PIH1D1/PELO/SMARCB1/RPF1/WDR43/WDR…
cellular lipid metabolic process	GO:0044255	BP	1.5343	9.77e-07	0.000153828	CYP1A1/AKR1B10/MLXIPL/APOC1/AKR1C2/PCK1/AKR1C1/APOE/THRSP/SCD/AKR1C3/MFSD2A/CES1/LIPG/RBP4/PLA2G7/NEU4/SPHK1/ADH1B/ITPKA/CIDEC/HTR2B/CYP1B1/GPD1/APOD/EPHX1/ADIPOQ/RDH5/CYP4F11/CBR1/LDLR/ACAT2/MID1IP1/ALOX15B/DGKI/TRIB3/PTGR1/FADS2/GPX1/MSMO1/LEP/SLC27A3/PLA2G4A/AKR1B1/KIT/ELOVL6/SGPP2/LRP8/ACOT7/TNFAIP8L3/PRDX6/PLPPR2/INSIG1/PCK2/FADS1/DGAT2/BAX/FASN/GLA/TNFRSF1A/TWIST1/ALG3/CYGB/IMPA2/NAGLU/MPDU…
xenobiotic metabolic process	GO:0006805	BP	2.20555	1.29e-06	0.000200904	CYP1A1/ABCC3/NQO1/AKR1C1/AOX1/AHRR/SULT1A2/CYP1B1/EPHX1/CBR1/AOC2/FMO5/ADA/ALDH3A1/VKORC1/ABCC1/SULT1A1/GSTM3/FMO1/BCHE
response to xenobiotic stimulus	GO:0009410	BP	1.79518	1.59e-06	0.000244464	GAL/CYP1A1/SCNN1B/ABCC3/NQO1/AKR1C1/FOSL1/AOX1/PCSK1/AHRR/GCLM/SULT1A2/HTR2B/CYP1B1/EPHX1/ADIPOQ/CBR1/CXCR4/PNP/AOC2/GPX1/PLIN2/CDKN1A/TYMS/MMP2/FMO5/PPM1E/UCHL1/ERRFI1/ADA/LRP8/HSD11B2/ALDH3A1/VKORC1/LOX/ABCC1/SULT1A1/NNMT/GSTM3/TFRC/SFRP2/CTPS1/FMO1/COL6A1/RET/KCNK3/LYN/BCHE/NOS2/VAV1/SMPD1/PTK2B
hormone metabolic process	GO:0042445	BP	2.00155	1.86e-06	0.000276601	GAL/CYP1A1/AKR1B10/SCNN1B/AKR1C2/AKR1C1/AKR1C3/RBP4/PCSK1/PLA2G7/DPP4/ADH1B/ADM/CYP1B1/STC2/RDH5/LEP/AKR1B1/EDNRB/DGAT2/SULT1A1/NAGLU/CEL/AKR1B15/BCHE/SCPEP1/BMP2/SELENOM/CTSK/MME/CTSL/PDGFRA/BACE2/ALDH1A1/ADH1C/HSD17B1/TG/TSPO/HIF1A/DAB2/DHRS9
organic acid biosynthetic process	GO:0016053	BP	1.815	1.92e-06	0.000282208	CYP1A1/MLXIPL/APOC1/SCD/AKR1C3/CES1/LIPG/NAGS/CYP4F11/BHMT2/PSAT1/CBR1/MID1IP1/ALOX15B/TRIB3/FADS2/FGFR4/BCAT1/PLA2G4A/AKR1B1/PYCARD/ERRFI1/ELOVL6/FMO3/ACOT7/INSIG1/FADS1/FASN/CYP7B1/GGT5/PHGDH/FMO1/SHMT2/MIF/ABCD2/ELOVL4/ACSM5/PYCR1/FADS3/CBS/CDO1/CLN3/ALDH1A1/ACLY/DSEL/DEGS1/OSBPL3/AKR1A1/EIF6/GSTP1/DHRS9/UGDH/UST/GSTM4/GLUD2/DECR2/ELOVL1/LDHC/PRXL2B/ADI1/ELOVL5/SHMT1/TBXAS1/ACOT8/ACSBG1/PECR/A…
ribosomal small subunit biogenesis	GO:0042274	BP	2.06229	2.6e-06	0.000361196	RPS27L/RPS19BP1/RRP36/RPS19/RPP40/RPSA/BYSL/UTP18/RRP9/EMG1/RPS5/NOP14/PNO1/NOB1/RPS8/RRS1/IMP3/LTV1/RPS12/RPS15/UTP6/RPS17/RPS16/DDX52/DIMT1/UTP11/RPS11/NOP56/RPS28/WDR43/WDR46/RPS7/IMP4/DCAF13/NGDN/RPS21/NOL10/GTF2H5/RPS15A/AATF/RPS4X/DNTTIP2/ERCC2/DHX37/RPS9/HEATR1/UTP3/NOL6/SNU13/RPS27/UTP15/WDR75/RPS13/ABT1/TSR3/TBL3/UTP20/RPS6/ERAL1/SRFBP1/RPS3A/MRPS7/LSM6/RIOK1/RIOK2/RPS25/KRI1/BMS1/RRP7A/…
preribosome	GO:0030684	CC	2.03137	2.69e-06	0.000367908	RPS19BP1/RRP36/RPS19/PES1/BYSL/EIF6/UTP18/MRTO4/BOP1/NIP7/RRP9/EMG1/RPS5/NOP14/PNO1/NOB1/RPS8/WDR74/RRS1/IMP3/LTV1/RPS12/NOC4L/UTP6/RPS17/RPS16/DIMT1/UTP11/RPS11/NOP56/RPS28/RPF1/WDR43/WDR46/EBNA1BP2/RPS7/NOC2L/IMP4/DCAF13/NGDN/NOL10/RPS15A/FTSJ3/AATF/RPS4X/DNTTIP2/DHX37/RPS9/HEATR1/UTP3/RRP1/NOL6/SNU13/RPS27/UTP15/UTP14A/WDR75/RPS13/TBL3/WDR12/RPS27A/UTP20/RPS6/SRFBP1/RPS3A/PPAN/PDCD11/RRP1B/RIO…
indanol dehydrogenase activity	GO:0047718	MF	1.65203	3.11e-06	0.000421662	AKR1B10/AKR1C2/AKR1C1
extracellular matrix disassembly	GO:0022617	BP	2.30267	3.23e-06	0.000429115	MMP1/ELANE/MMP11/DPP4/SH3PXD2B/FSCN1/MMP14/MMP19/FGFR4/MMP9/MMP2/CST3/FAP/CTSS/TGFB1/CTSK/PDPN
oxidoreductase activity, acting on paired donors, with incorporation or reduction of molecular oxygen, NAD(P)H as one donor, and incorporation of one atom of oxygen	GO:0016709	MF	2.22675	3.21e-06	0.000429115	CYP1A1/AKR1C2/AKR1C1/AKR1C3/CYP4F11/SQLE/FMO5/FMO3/CYP7B1/FMO1/NOS2/CYP51A1
isoprenoid metabolic process	GO:0006720	BP	2.0942	3.27e-06	0.000429993	CYP1A1/AKR1B10/AKR1C1/AKR1C3/RBP4/ADH1B/CYP1B1/RDH5/AKR1B1/LRP8/DGAT2/ALG3/MPDU1/NPC2/CEL/AKR1B15/MVD/SCPEP1/ALG1/ALG14/ALDH1A1/ADH1C/IDI1/RARRES2/LIPA/FDPS/DHRS9/ALDH3A2/DHRS4L2/DPM2/RDH11/DHRS7/PECR/DPAGT1/DHRS4/HMGCS1/HMGCR/SRD5A3/ALDH1A3/ALG8
cellular lipid catabolic process	GO:0044242	BP	1.8809	3.45e-06	0.000446248	AKR1B10/APOC1/PCK1/AKR1C3/MFSD2A/LIPG/PLA2G7/NEU4/SPHK1/CYP1B1/ADIPOQ/LDLR/ACAT2/LEP/PLA2G4A/ACOT7/PRDX6/PCK2/GLA/TWIST1/NAGLU/PLBD2/CEL/ALDH1L2/FUCA1/NEU1/SUMF1/ABCD2/SMPD1/ABHD12/HEXA/PLA2G15/IDH1/CNR1/SESN2/DECR2/SMPD2/ABHD6/GPIHBP1/PPT1/SCARB2/ACOT8/PRKCD/GLB1/ABCD1
vacuolar lumen	GO:0005775	CC	1.94703	3.54e-06	0.000453662	SERPINA3/FTL/ELANE/NEU4/CTSC/GGH/PYCARD/PRDX6/MAN2B1/GLA/IFI30/ANXA2/NAGLU/PLBD2/NPC2/PDGFRB/HPSE/FUCA1/CTSS/CAP1/NEU1/GPC1/CREG1/C3/SMPD1/CTSK/ATP13A2/HEXA/CTSL/ACLY/CTSA/GRN/LIPA/ARSB/TXNDC5/FUCA2/CCT2/TCN2/IMPDH1/DCN/BGN/PPT1/SCARB2/HYAL1/LGMN/PRKCD/GLB1/ACP2/VAT1/HEXB/CTSF/PLD3/TRAPPC1/ARSA/CLN5/DPP7
steroid biosynthetic process	GO:0006694	BP	1.96625	3.79e-06	0.000471655	NR0B1/CYP1A1/APOE/AKR1C3/CES1/G6PD/DHCR24/ADM/SEC14L2/SNAI2/MSMO1/FGFR4/SQLE/LEP/AKR1B1/ERRFI1/FDXR/INSIG1/IGFBP7/CYP7B1/AKR1B15/NSDHL/MVD/CYB5R2/BMP2/CYP51A1/ERG28/ACLY/IDI1/HSD17B1/OSBPL3/LIPA/TSPO/FDPS/DAB2
ribonucleoprotein complex biogenesis	GO:0022613	BP	1.63658	4.07e-06	0.000502296	RPP25/BUD23/RPS27L/NOP16/RPS19BP1/ZNF593/RRP36/ISG20/SNRPA1/NOL3/TARBP2/EXOSC1/RPS19/NPM3/RPP40/PES1/RPSA/NOP2/BYSL/CINP/MPV17L2/EIF6/SNRPB/RPLP0/UTP18/EXOSC3/MRTO4/BOP1/NOP10/POP7/EXOSC4/GEMIN7/POP4/RPL26L1/NIP7/NHP2/NIFK/TRAF7/RRP9/SNRPD2/EMG1/EIF3I/RPS5/RPUSD1/LSM4/NOP14/DDX49/SRSF9/DDX10/PNO1/NOB1/PHF5A/METTL25B/RPS8/WDR74/SF3B5/EIF3CL/RPF2/RPL35/SNRPC/NCBP1/RRS1/IMP3/MRM2/DDX56/RPL27/AAR2/TS…
large ribosomal subunit	GO:0015934	CC	1.9908	4.56e-06	0.000547372	MRPL48/MPV17L2/RPLP0/MRPL27/RPL26L1/NHP2/RPL18A/RPL3/RPL28/MRPL36/RPL39L/MRPL34/GADD45GIP1/UBA52/RPL35/MRPL54/RPL27/RPL36A/RPL13/RPL13A/RPL29/RPL36/MRPL23/MRPL28/RPL17/MRPL4/MRPL18/MRPL12/ZCCHC17/MRPL24/MRPL53/MRPL43/MRPL14/RPL12/RPL6/RPLP2/RPL10A/RPL18/MRPL41/NSUN3/RPL32/RPL7A/MRPL3/MRPL37/MRPL17/MRPL22/MRPL13/RPL19/RPL21/SNU13/MRPL55/RPL27A/RPL31/MRPL19/RPL14/RPL26/RPL11/RPL23/MRPL20/MRPL11/RPL…
cytoplasmic vesicle lumen	GO:0060205	CC	1.78615	4.6e-06	0.000548341	CHI3L1/SERPINA3/SERPINE1/FTL/ELANE/PCSK1/TIMP1/SLPI/PTX3/F13A1/CTSC/CFD/FN1/QSOX1/PNP/CHIT1/GGH/PYCARD/S100A11/ADA/PRDX6/MAN2B1/FERMT3/GLA/ANXA2/APRT/ALDOC/SERPINB1/GMFG/SERPINF2/PYGL/NPC2/SELENOP/PRDX4/A1BG/HPSE/FUCA1/CAP1/NEU1/NME2/CREG1/MVP/MIF/C3/TGFB1/PPIA/COTL1/ACLY/CTSA/GRN/ARPC5/RARRES2/ARSB/HGF/TXNDC5/FUCA2/IDH1/GSTP1/CCT2/S100A9/TEX264/IMPDH1/PKM/PGAM1/AMPD3/ECM1/CSTB/SERPING1/CXCL1/TMS…
response to jasmonic acid	GO:0009753	BP	1.65093	4.91e-06	0.000565438	AKR1C2/AKR1C1/AKR1C3
phenanthrene 9,10-monooxygenase activity	GO:0018636	MF	1.65093	4.91e-06	0.000565438	AKR1C2/AKR1C1/AKR1C3
ketosteroid monooxygenase activity	GO:0047086	MF	1.65093	4.91e-06	0.000565438	AKR1C2/AKR1C1/AKR1C3
cellular response to jasmonic acid stimulus	GO:0071395	BP	1.65093	4.91e-06	0.000565438	AKR1C2/AKR1C1/AKR1C3
unsaturated fatty acid metabolic process	GO:0033559	BP	2.11912	4.96e-06	0.000565727	CYP1A1/AKR1C2/AKR1C1/SCD/AKR1C3/CYP1B1/EPHX1/CYP4F11/CBR1/ALOX15B/PTGR1/FADS2/GPX1/PLA2G4A/AKR1B1/ELOVL6/FADS1/TNFRSF1A/MIF/ABCD2/ELOVL4/ABHD12/FADS3/DEGS1/GSTP1/DECR2/ELOVL1/COMT/PRXL2B/ELOVL5/ABHD6/TBXAS1/ACOT8/ABCD1
vesicle lumen	GO:0031983	CC	1.7883	5.87e-06	0.000658502	CHI3L1/SERPINA3/SERPINE1/FTL/ELANE/PCSK1/TIMP1/SLPI/PTX3/F13A1/CTSC/CFD/FN1/QSOX1/PNP/CHIT1/GGH/PYCARD/S100A11/ADA/PRDX6/MAN2B1/FERMT3/GLA/ANXA2/APRT/ALDOC/SERPINB1/GMFG/SERPINF2/PYGL/NPC2/SELENOP/PRDX4/A1BG/HPSE/FUCA1/CAP1/NEU1/NME2/CREG1/MVP/MIF/C3/TGFB1/PPIA/COTL1/ACLY/CTSA/GRN/ARPC5/RARRES2/ARSB/HGF/TXNDC5/FUCA2/IDH1/GSTP1/CCT2/S100A9/TEX264/IMPDH1/PKM/PGAM1/AMPD3/ECM1/CSTB/SERPING1/CXCL1/TMS…
cellular response to xenobiotic stimulus	GO:0071466	BP	1.98841	6.26e-06	0.00069731	CYP1A1/ABCC3/NQO1/AKR1C1/AOX1/AHRR/SULT1A2/CYP1B1/EPHX1/ADIPOQ/CBR1/CXCR4/AOC2/FMO5/PPM1E/UCHL1/ADA/ALDH3A1/VKORC1/ABCC1/SULT1A1/GSTM3/TFRC/FMO1/BCHE/NOS2/VAV1/NFE2L2/GSTP1/CBR3/GSTM4/KCNH2
carbohydrate derivative catabolic process	GO:1901136	BP	1.80684	6.64e-06	0.00073334	CHI3L1/MLXIPL/CEMIP/CHI3L2/NEU4/GPD1/NUDT11/VNN1/PNP/CHIT1/ADA/ENO1/ACOT7/SLC2A6/CST3/NUPR1/ADAMTS12/GLA/NAGLU/ALDOC/HINT1/NPL/COL6A1/HPSE/FUCA1/NEU1/GPC1/SUMF1/TGFB1/ITPA/SMPD1/HK2/EDEM2/HEXA/CTSL/FBXO2/GALK1/ALDH1A1/TREX1/LIPA/FUCA2/EIF6/HIF1A/AMDHD2/FBXO17/PKM/ARL2/PDE2A/LDHA/PGAM1/SMUG1/AMPD3/NUDT18/CTBS/HMMR/FBXO6/SCARB2/HYAL1/MAN1A1/ADPGK/PRKCD/GLB1/HYAL3/ABCD1/NUDT15/HEXB/RENBP/MLST8
carboxylic acid biosynthetic process	GO:0046394	BP	1.79248	7.43e-06	0.000813604	CYP1A1/MLXIPL/APOC1/SCD/AKR1C3/CES1/LIPG/NAGS/CYP4F11/BHMT2/PSAT1/CBR1/MID1IP1/ALOX15B/TRIB3/FADS2/FGFR4/BCAT1/PLA2G4A/AKR1B1/PYCARD/ERRFI1/ELOVL6/ACOT7/INSIG1/FADS1/FASN/CYP7B1/GGT5/PHGDH/SHMT2/MIF/ABCD2/ELOVL4/ACSM5/PYCR1/FADS3/CBS/CDO1/CLN3/ALDH1A1/ACLY/DSEL/DEGS1/OSBPL3/AKR1A1/EIF6/GSTP1/DHRS9/UGDH/UST/GSTM4/GLUD2/DECR2/ELOVL1/LDHC/PRXL2B/ADI1/ELOVL5/SHMT1/TBXAS1/ACOT8/ACSBG1/PECR/ALDH18A1/AB…
monooxygenase activity	GO:0004497	MF	2.16558	7.57e-06	0.000822867	CYP1A1/AKR1C2/AKR1C1/AKR1C3/HMOX1/CYP1B1/CYP4F11/MSMO1/SQLE/FMO5/FMO3/CYP7B1/HMOX2/FMO1/NOS2/AGMO/CYP51A1
secretory granule lumen	GO:0034774	CC	1.77641	8.03e-06	0.000866211	CHI3L1/SERPINA3/SERPINE1/FTL/ELANE/PCSK1/TIMP1/SLPI/PTX3/F13A1/CTSC/CFD/FN1/QSOX1/PNP/CHIT1/GGH/PYCARD/S100A11/PRDX6/MAN2B1/FERMT3/GLA/ANXA2/APRT/ALDOC/SERPINB1/GMFG/SERPINF2/PYGL/NPC2/SELENOP/PRDX4/A1BG/HPSE/FUCA1/CAP1/NEU1/NME2/CREG1/MVP/MIF/C3/TGFB1/PPIA/COTL1/ACLY/CTSA/GRN/ARPC5/RARRES2/ARSB/HGF/TXNDC5/FUCA2/IDH1/GSTP1/CCT2/S100A9/TEX264/IMPDH1/PKM/PGAM1/AMPD3/ECM1/CSTB/SERPING1/CXCL1/TMSB4X/…
lipid catabolic process	GO:0016042	BP	1.78987	8.12e-06	0.000868539	AKR1B10/APOC1/PCK1/AKR1C3/MFSD2A/CES1/LIPG/HSD11B1/PLA2G7/NEU4/SPHK1/CIDEC/CYP1B1/ADIPOQ/LDLR/ACAT2/LEP/PLIN1/PLA2G4A/ACOT7/PRDX6/PCK2/GLA/TWIST1/PLCD3/NAGLU/PLBD2/ABHD4/CEL/ALDH1L2/FUCA1/BSCL2/NEU1/PLAAT4/SUMF1/HSD17B14/ABCD2/SMPD1/ABHD12/PLA2G2A/HEXA/ABHD15/RARRES2/LIPA/PLA2G15/IDH1/OXCT2/CNR1/PAFAH1B3/SESN2/DECR2/SMPD2/ABHD6/GPIHBP1/PPT1/SCARB2/ACOT8/LDAH/PRKCD/GLB1/ABCD1/SNX17
cell redox homeostasis	GO:0045454	BP	2.19462	8.78e-06	0.000924521	NQO1/TXNRD1/TXN/GPX1/PRDX1/PRDX6/GSR/PRDX4/HVCN1/BOLA2B/NOS2/NFE2L2/BOLA2/BOLA1/SLC2A10/SELENOT/BOLA3/EGLN2/GLRX2
regulation of lipid metabolic process	GO:0019216	BP	1.7762	1.04e-05	0.00107052	GAL/NR0B1/MLXIPL/APOC1/SERPINA3/PCK1/APOE/THRSP/AKR1C3/MFSD2A/CES1/SPHK1/ADM/CIDEC/HTR2B/SEC14L2/APOD/SNAI2/ADIPOQ/LDLR/MID1IP1/TRIB3/FGFR4/LEP/FMO5/KIT/INSIG1/IGFBP7/TNFRSF1A/TWIST1/ORMDL2/NPC2/FMO1/BSCL2/PPARG/BMP2/C3/ABCD2/TREX1/MACROH2A1/TREM2/RARRES2/TSPO/IDH1/EIF6/DAB2/CNR1
response to lipid	GO:0033993	BP	1.50016	1.2e-05	0.0012033	NR0B1/CYP1A1/SCNN1B/GJB3/MGST1/NQO1/AKR1C2/PCK1/AKR1C1/FOSL1/SERPINE1/SCD/AKR1C3/CES1/RBP4/ELANE/ACP5/PCSK1/PHEX/SLPI/CD68/ADM/VDR/CYP1B1/DKK1/SNAI2/CXCL6/STC2/TRIM16/ADIPOQ/CCL2/ARPC1B/LDLR/AREG/SPON2/IRAK1/GPX1/C2/WNT5B/MMP9/CDKN1A/LEP/LMO3/TYMS/MMP2/PPM1E/PYCARD/LY96/ERRFI1/LRP8/HSD11B2/EDNRB/INSIG1/PCK2/ADCY8/LOX/DGAT2/IGFBP7/LPAR1/PTK7/CYP7B1/NAGLU/NCF1/MGARP/TFRC/TFPI/P2RY6/FMO1/COL6A1/MRC1…
melanosome	GO:0042470	CC	1.97073	1.44e-05	0.00139555	APOE/CAPG/SLC1A5/MMP14/RAB32/PMEL/GGH/PRDX1/FASN/ABCB6/ANXA2/MFSD12/TFRC/MREG/AHCY/ATP1B3/PPIB/SLC3A2/TRPV2/BACE2/SERPINF1/CD63/MYO5A/ERP29/SLC2A1/RPN1/GCHFR/P4HB/ATP1A1/RAB29/RAB5C/PDIA4/ATP6V1B2/CTSD/LAMP1/GNA13/PDIA3/SND1/ATP6V0A1/TPP1/RAB1A/CTSB/RAN/RAB9A/RAC1/CNP/CLTC/CTNS
pigment granule	GO:0048770	CC	1.97073	1.44e-05	0.00139555	APOE/CAPG/SLC1A5/MMP14/RAB32/PMEL/GGH/PRDX1/FASN/ABCB6/ANXA2/MFSD12/TFRC/MREG/AHCY/ATP1B3/PPIB/SLC3A2/TRPV2/BACE2/SERPINF1/CD63/MYO5A/ERP29/SLC2A1/RPN1/GCHFR/P4HB/ATP1A1/RAB29/RAB5C/PDIA4/ATP6V1B2/CTSD/LAMP1/GNA13/PDIA3/SND1/ATP6V0A1/TPP1/RAB1A/CTSB/RAN/RAB9A/RAC1/CNP/CLTC/CTNS
azurophil granule lumen	GO:0035578	CC	2.0497	1.46e-05	0.00141015	SERPINA3/FTL/ELANE/CTSC/GGH/PYCARD/PRDX6/MAN2B1/GLA/ANXA2/NPC2/FUCA1/CAP1/CREG1/C3/ACLY/CTSA/GRN/ARSB/TXNDC5/FUCA2/CCT2/IMPDH1/PRKCD/GLB1/VAT1/HEXB/TRAPPC1/ARSA/DPP7
protease binding	GO:0002020	MF	1.92621	1.56e-05	0.00148615	SERPINE1/TIMP4/ELANE/TIMP1/F2RL3/DPP4/SERPINA5/LDLR/FN1/COL3A1/IL1R1/PYCARD/KIT/CST3/BIN1/ANXA2/CSTA/SERPINF2/FAP/COL1A2/MIF/NOL3/SERPINB6/RFFL/F2RL1/COL1A1/FAM20C/ECM1/CSTB/FADD/ADRM1
retinol metabolic process	GO:0042572	BP	2.18443	1.59e-05	0.00150306	CYP1A1/AKR1B10/AKR1C3/RBP4/ADH1B/CYP1B1/RDH5/AKR1B1/DGAT2/CEL/AKR1B15/ALDH1A1/ADH1C/DHRS9
response to immobilization stress	GO:0035902	BP	2.14629	1.75e-05	0.00164095	GAL/NR0B1/CYP1A1/PITX3/PTK2B/ERCC1/SOD2/MDM2
cytoplasmic translation	GO:0002181	BP	1.84183	1.94e-05	0.00177002	RPL22L1/EIF2B2/EIF4A1/RPS19/RPSA/ZNF385A/RPLP0/FTSJ1/PKM/RPL26L1/RPS2/RPL18A/RPS26/RPL3/EIF3I/RPS5/RPL28/MIF4GD/UBA52/EIF2AK4/RPS8/EIF3CL/RPL35/NCBP1/EIF4G1/RPL27/PABPC1/SLBP/RPL36A/RPL13/RPL13A/RPS12/RPL29/RPL36/RPS15/EIF3B/RPL17/RPS17/RPS16/RPS11/RPS28/EIF2S2/RBM4/RPS7/EIF2B4/RPS21/RPS18/RPL12/RPL6/RPLP2/RPS3/RACK1/ETF1/RPL10A/RPL18/RPS10/RPS15A/RWDD1/RPL32/RPL7A/NCK1/RPS4X/ZC3H15/SARS1/RPS9/RP…
cellular homeostasis	GO:0019725	BP	1.47164	1.93e-05	0.00177002	SCNN1B/CCL7/NQO1/SLC7A11/MLXIPL/CEMIP/PCK1/APOE/HMOX1/CALCB/FTL/SCGN/NPTX1/PTPRN/ELANE/SLC12A8/CCL13/FZD9/F2RL3/GCLM/TXNRD1/VDR/CCL11/FTH1/HTR2B/TXN/STC2/MT1X/CCL2/GPX1/PRDX1/CYB561A3/THY1/PRDX6/PCK2/ADCY8/AQP4/LOX/DGAT2/BAX/ABCB6/LRRC8E/NAGLU/NCF1/TMEM38A/ORMDL2/GSR/TFRC/WNK3/GPR3/P2RY6/KCTD17/SLAMF8/TRPV4/PRDX4/FKBP1B/ATP1B3/FKBP1A/ATP6V0B/HVCN1/TMEM165/LYN/CA2/NME2/SLC66A1/GPR68/CREG1/BOLA2B/N…
ncRNA processing	GO:0034470	BP	1.63211	2.05e-05	0.00183331	RPP25/ADAT3/METTL1/BUD23/TDRD9/TGFB1/RRP36/ISG20/TARBP2/HENMT1/EXOSC1/PUSL1/RPS19/NPM3/RPP40/PES1/DUS2/NOP2/BYSL/EIF6/FTSJ1/RPP25L/UTP18/EXOSC3/CTU1/MRTO4/BOP1/NOP10/ELP6/POP7/EXOSC4/USB1/POP4/NHP2/NIFK/BCDIN3D/DUS1L/RRP9/EMG1/TRMT61A/RPUSD1/NOP14/DDX49/SMAD1/TPRKB/DDX10/METTL8/NOB1/METTL25B/RPS8/WDR74/RPF2/RPL35/NCBP1/RRS1/IMP3/MRM2/ZMPSTE24/CTU2/YRDC/DDX56/RPL27/KTI12/TRMT112/TSEN2/LAGE3/EXOSC5…
oxidoreductase activity, acting on NAD(P)H, quinone or similar compound as acceptor	GO:0016655	MF	2.11378	2.45e-05	0.00214757	NQO1/AKR1C2/AKR1C1/AKR1C3/TP53I3/CBR1/AIFM2/NQO2
terpenoid metabolic process	GO:0006721	BP	2.1044	2.47e-05	0.0021557	CYP1A1/AKR1B10/AKR1C1/AKR1C3/RBP4/ADH1B/CYP1B1/RDH5/AKR1B1/LRP8/DGAT2/CEL/AKR1B15/SCPEP1/ALDH1A1/ADH1C/RARRES2/LIPA/FDPS/DHRS9/ALDH3A2/DHRS4L2/RDH11/DHRS7/PECR
oxidoreductase activity, acting on paired donors, with incorporation or reduction of molecular oxygen	GO:0016705	MF	1.92157	2.78e-05	0.00234866	CYP1A1/AKR1C2/AKR1C1/SCD/AKR1C3/HR/HMOX1/P4HA3/CYP1B1/CYP4F11/FADS2/MSMO1/SQLE/FMO5/FMO3/FADS1/CYP7B1/HMOX2/FMO1/P3H1/PLOD1/NOS2/PHYHD1/FADS3/AGMO/CYP51A1/DEGS1/PEDS1/ASPH/ALKBH3/TET3
regulation of steroid metabolic process	GO:0019218	BP	2.02029	2.87e-05	0.00241511	GAL/NR0B1/APOE/AKR1C3/CES1/ADM/SEC14L2/SNAI2/LDLR/FGFR4/LEP/FMO5/KIT/INSIG1/IGFBP7
organic hydroxy compound transport	GO:0015850	BP	1.77696	2.98e-05	0.00247538	GAL/SYT12/ABCC3/APOC1/AKR1C1/APOE/CES1/LIPG/ADORA3/RBP4/C1QTNF1/ADIPOQ/AGTR1/LDLR/LEP/NMB/SLC29A4/TSKU/ANXA2/SLC19A3/NPC2/CEL/PLTP/PPARG/SLC16A3/SOAT1/SELENOM/TMEM97/SLC10A3/RAB3B/ACTB/TREM2/OSBPL3/LIPA/TSPO/SLC22A3/LAMTOR1/DAB2/CNR1
progesterone metabolic process	GO:0042448	BP	2.09679	3.1e-05	0.00254431	AKR1C2/AKR1C1/AKR1C3/ADM
secondary metabolic process	GO:0019748	BP	2.15198	3.72e-05	0.00298017	CYP1A1/AKR1B10/SLC7A11/AKR1C2/AKR1C1/AKR1C3/CYP1B1/PMEL/AKR1B1/MFSD12/FMO1/NFE2L2/AKR1A1/DDT/ASIP
C21-steroid hormone metabolic process	GO:0008207	BP	2.11914	3.78e-05	0.00300936	SCNN1B/AKR1C2/AKR1C1/AKR1C3/ADM/AKR1B1/EDNRB/BMP2/TSPO/DAB2/DHRS9
fat-soluble vitamin metabolic process	GO:0006775	BP	2.11671	4.07e-05	0.00320537	CYP1A1/NQO1/SNAI2/CYP4F11/CBR1/VKORC1/PLTP/AIFM2/LIPA/CBR3
aminoglycan catabolic process	GO:0006026	BP	2.11866	4.33e-05	0.00338466	CHI3L1/CEMIP/CHI3L2/CHIT1/FUCA1/TGFB1/HEXA/CTBS/HMMR/HYAL1/GLB1/HYAL3/HEXB
organic hydroxy compound biosynthetic process	GO:1901617	BP	1.75333	4.67e-05	0.0035726	SLC7A11/PCK1/APOE/AKR1C3/CES1/G6PD/SPHK1/DHCR24/ITPKA/SEC14L2/SNAI2/PSAT1/ALOX15B/MSMO1/FGFR4/SQLE/PMEL/LEP/ERRFI1/INSIG1/PCK2/CYP7B1/IMPA2/MFSD12/P2RY6/NSDHL/PLTP/MVD/PTS/CYB5R2/BMP2/ITPKC/CYP51A1/ERG28/ACLY/IDI1/HSD17B1/OSBPL3/LIPA/FDPS/DAB2/DDT/SPHK2/ASIP/LDHC/PNMT/SPTSSA/PNPO/ACOT8/DHCR7/SPR
metallopeptidase activity	GO:0008237	MF	1.90041	4.97e-05	0.00377907	MMP1/ADAMDEC1/CLCA2/PHEX/CPZ/MMP11/CPD/ADAM12/ADAMTS2/XPNPEP2/MMP14/CPM/ANPEP/MMP19/ADAMTS14/MMP9/MMP2/ADAMTS12/DPP3
secretory granule	GO:0030141	CC	1.48081	5.3e-05	0.00400624	GAL/CHI3L1/MGST1/PKP1/SERPINA3/SERPINE1/FTL/PTPRN/ELANE/PCSK1/TIMP1/SLPI/CD68/PTX3/FTH1/F13A1/CTSC/SERPINA5/CFD/ACP3/VNN1/FN1/SIGLEC9/QSOX1/PNP/ANPEP/MMP9/ARC/CHIT1/GGH/PLAUR/PYCARD/S100A11/KIT/DOK3/PRDX6/CST3/MAN2B1/FERMT3/GLA/FCER1G/ANXA2/HMOX2/APRT/ALDOC/SLC17A9/SERPINB1/GMFG/SERPINF2/PYGL/TNFAIP6/NPC2/SELENOP/PRDX4/TYROBP/A1BG/HPSE/FUCA1/HVCN1/CTSS/CAP1/NEU1/RAB13/NME2/CREG1/MVP/MIF/C3/TGFB1/…
regulation of lipid localization	GO:1905952	BP	1.84833	5.62e-05	0.00420698	GAL/APOC1/APOE/CES1/LIPG/C1QTNF1/ADIPOQ/AGTR1/PLIN2/LEP/NMB/PLA2G4A/IKBKE/ANXA2/PRELID1/PLIN3/PLTP/PPARG/MIF/TMEM97/C3/TRIAP1/TREM2/TSPO/LAMTOR1/DAB2
extracellular matrix	GO:0031012	CC	1.56117	6.36e-05	0.00468183	MMP1/CHI3L1/ADAMDEC1/SERPINA3/APOE/SERPINE1/ANGPT4/LAMA1/LOXL4/FCGBP/TIMP4/LAD1/ELANE/TIMP1/MMP11/SLPI/MARCO/MATN3/PTX3/C1QB/LAMC3/F13A1/CD248/ADIPOQ/ANXA8/GDF15/COL6A3/CTSC/SERPINA5/ADAMTS2/SPON1/C1QA/MMP14/SPON2/FN1/COL3A1/MMP19/ADAMTS14/WNT5B/MMP9/LOXL2/S100A4/MMP2/CTHRC1/ANGPT2/RELL2/SERPINB8/C1QC/EFEMP1/SRPX/ADAMTS12/COL6A2/LMAN1L/PCOLCE/LOX/IGFBP7/AZGP1/CCN5/ANXA2/MEGF9/NID1/OTOGL/SERPINB1/…
monosaccharide biosynthetic process	GO:0046364	BP	1.94204	6.5e-05	0.00476144	PCK1/G6PD/RBP4/GPD1/ADIPOQ/PGD/LEP/AKR1B1/ENO1/PC/PCK2/CHST15/NNMT/ALDOC/SLC25A1/G6PC3/SLC37A4/AKR1A1/SESN2/NLN/PGAM1
NADP metabolic process	GO:0006739	BP	2.07951	7.07e-05	0.00504119	NQO1/G6PD/TKT/TP53I3/PGD/ME1/FMO5/PC/FMO1/ALDH1L2/TALDO1/ALDH1L1/IDH1/PGLS/PGAM1/PRPS2/MLST8/NOCT/TIGAR/TP53
vitamin metabolic process	GO:0006766	BP	1.94799	7.05e-05	0.00504119	CYP1A1/NQO1/AKR1C3/SNAI2/CYP4F11/PSAT1/CBR1/ACP3/VNN1/AKR1B1/VKORC1/NNMT/SLC19A3/ALDH1L2/PLTP/AIFM2/SLC52A2/THTPA/SLC25A19/AKR1A1/LIPA/CBR3/SLC2A1/CD320/SHMT1/PNPO
lipid localization	GO:0010876	BP	1.61817	6.97e-05	0.00504119	GAL/ABCC3/APOC1/AKR1C1/APOE/MFSD2A/CES1/LIPG/RBP4/C1QTNF1/CIDEC/APOD/ADIPOQ/SERPINA5/AGTR1/LDLR/PLIN2/SQLE/LEP/SLC27A3/NMB/PLA2G4A/TNFAIP8L3/TSKU/IKBKE/DGAT2/ABCC1/ANXA2/PRELID1/PLIN3/NPC2/CEL/FABP4/PLTP/FABP6/BSCL2/SIGMAR1/PPARG/NOS2/SOAT1/MIF/SELENOM/TMEM97/C3/ABCD2/PLA2G2A/TRIAP1/HEXA/SLC10A3/PRELID2/CLN3/B4GALNT1/AUP1/ATP10A/TREM2/OSBPL3/LIPA/STARD10/TSPO/LRP10/LAMTOR1/DAB2/SLC27A4
chemical homeostasis	GO:0048878	BP	1.42276	7.5e-05	0.00529116	SCNN1B/CCL7/CA12/SLC7A11/MLXIPL/CEMIP/PCK1/AKR1C1/APOE/CES1/HMOX1/CALCB/LIPG/FTL/SCGN/NPTX1/PTPRN/RBP4/ELANE/GCKR/SLC12A8/CCL13/FZD9/F2RL3/GCLM/TLCD1/VDR/CCL11/FTH1/HTR2B/STC2/ADIPOQ/MT1X/AGTR1/LDLR/GPX1/FGFR4/LEP/AKR1B1/ERRFI1/CYB561A3/CYB561D2/THY1/TSKU/EDNRB/INSIG1/PCK2/SLC17A7/ADCY8/AQP4/DGAT2/BAX/ABCB6/CEBPA/CYP7B1/RCN3/NAGLU/NCF1/TMEM38A/ORMDL2/TFRC/PYGL/WNK3/GPR3/NPC2/ABHD4/P2RY6/KCTD17/SL…
vitamin K metabolic process	GO:0042373	BP	2.01398	8.87e-05	0.0061373	NQO1/CYP4F11/CBR1/VKORC1/AIFM2/CBR3
aminoglycoside antibiotic metabolic process	GO:0030647	BP	1.97972	9.06e-05	0.00613951	AKR1B10/AKR1C2/AKR1C1/AKR1C3/AKR1B1
daunorubicin metabolic process	GO:0044597	BP	1.97972	9.06e-05	0.00613951	AKR1B10/AKR1C2/AKR1C1/AKR1C3/AKR1B1
lipid transport	GO:0006869	BP	1.60359	8.98e-05	0.00613951	GAL/ABCC3/APOC1/AKR1C1/APOE/MFSD2A/CES1/LIPG/RBP4/C1QTNF1/CIDEC/APOD/ADIPOQ/SERPINA5/AGTR1/LDLR/PLIN2/LEP/SLC27A3/NMB/PLA2G4A/TNFAIP8L3/TSKU/ABCC1/ANXA2/PRELID1/NPC2/CEL/FABP4/PLTP/FABP6/SIGMAR1/PPARG/NOS2/SOAT1/MIF/SELENOM/TMEM97/ABCD2/PLA2G2A/TRIAP1/SLC10A3/PRELID2/CLN3/ATP10A/TREM2/OSBPL3/LIPA/STARD10/TSPO/LRP10/LAMTOR1/DAB2/SLC27A4
regulation of lipid biosynthetic process	GO:0046890	BP	1.82277	9.22e-05	0.00622046	NR0B1/MLXIPL/APOC1/PCK1/APOE/THRSP/AKR1C3/MFSD2A/CES1/SPHK1/ADM/HTR2B/SEC14L2/SNAI2/LDLR/MID1IP1/TRIB3/FGFR4/LEP/INSIG1/IGFBP7/ORMDL2/BMP2/C3/ABCD2/TREX1/TSPO/IDH1/EIF6/DAB2
response to nutrient levels	GO:0031667	BP	1.57385	9.48e-05	0.00630014	CYP1A1/SCNN1B/NQO1/MLXIPL/PCK1/APOE/AKR1C3/MFSD2A/LIPG/G6PD/PCSK1/PHEX/CD68/GCLM/ADM/VDR/CYP1B1/SNAI2/STC2/ADIPOQ/GDF15/LDLR/GPX1/UCN2/C2/PLIN2/CDKN1A/LEP/TYMS/BMP8A/HSD11B2/PCK2/FADS1/BAX/YARS1/RNF152/TFRC/PLIN3/SFRP2/TRPV4/COL6A1/FKBP1B/SLC7A5/INHBB/PPARG/BCHE/SLC39A4/CTSK/CBS/NFE2L2/PMAIP1/SLC38A2/LIPA/ARSB/TSPO/SLC22A3/LAMTOR1/CNR1/SESN2/FOLR2/MAP1B/SOX2/KPTN/COL1A1/SLC2A1/IL15RA/ERCC1/COMT/U…
bile acid binding	GO:0032052	MF	1.87428	9.75e-05	0.00642392	AKR1C2/AKR1C1/AKR1C3/VDR/PYGL
positive regulation of reactive oxygen species metabolic process	GO:2000379	BP	2.04183	0.000101201	0.0065993	AKR1C1/AKR1C3/CYP1B1/AGTR1/CBR1/CDKN1A/LEP/PDGFRB/TYROBP/HVCN1/TGFB1/PTK2B/NFE2L2/F2RL1/TSPO/GSTP1/SOD2/PID1/SLC5A3/PRKCD/PARK7/CYBA/DHRS4/TGFBR2/TP53/ROMO1/SOD1/RIPK3/DCXR/ZC3H12A
glycosyl compound metabolic process	GO:1901657	BP	1.9218	0.000109208	0.0070211	AKR1B10/AKR1C2/AKR1C1/AKR1C3/ACP3/TK1/PNP/AKR1B1/ADA/GLA/APRT/FUCA1/DTYMK/AKR1A1/FUCA2
oligopeptide transport	GO:0006857	BP	2.07793	0.000110439	0.00706703	MGST1/SLC7A11/ABCB9/ABCC1/CA2/SLC25A39/SLC15A4
external encapsulating structure	GO:0030312	CC	1.54487	0.000126166	0.00796181	MMP1/CHI3L1/ADAMDEC1/SERPINA3/APOE/SERPINE1/ANGPT4/LAMA1/LOXL4/FCGBP/TIMP4/LAD1/ELANE/TIMP1/MMP11/SLPI/MARCO/MATN3/PTX3/C1QB/LAMC3/F13A1/CD248/ADIPOQ/ANXA8/GDF15/COL6A3/CTSC/SERPINA5/ADAMTS2/SPON1/C1QA/MMP14/SPON2/FN1/COL3A1/MMP19/ADAMTS14/WNT5B/MMP9/LOXL2/S100A4/MMP2/CTHRC1/ANGPT2/RELL2/SERPINB8/C1QC/EFEMP1/SRPX/ADAMTS12/COL6A2/LMAN1L/PCOLCE/LOX/IGFBP7/AZGP1/CCN5/ANXA2/MEGF9/NID1/OTOGL/SERPINB1/…
carbohydrate metabolic process	GO:0005975	BP	1.50616	0.000132391	0.00831632	CHI3L1/MLXIPL/PCK1/PHLDA2/CHI3L2/G6PD/RBP4/GCNT3/GCKR/C1QTNF1/NEU4/CHST2/CHST1/GPD1/APOD/ADIPOQ/PGD/GBE1/ME1/CHIT1/LEP/PLA2G4A/AKR1B1/ERRFI1/ENO1/SLC2A6/PC/NUPR1/PCK2/MAN2B1/DGAT2/CHST15/GLA/NUDT5/NNMT/MPDU1/ALDOC/OTOGL/PYGL/NPL/P2RY6/COL6A1/TALDO1/GBGT1/PHKA1/FUCA1/NEU1/TGFB1/SLC3A2/YDJC/FUOM/HK2/EDEM2/SLC25A1/G6PC3/GYG2/B4GALNT1/GLB1L/SLC37A4/GALK1/PMAIP1/TREX1/BAD/AKR1A1/LIPA/FUCA2/GLB1L2/IDH1…
CENP-A containing nucleosome	GO:0043505	CC	1.91842	0.000136007	0.00842749	H4C2/H2BC11/H4C8/H4C14/H4C15
CENP-A containing chromatin	GO:0061638	CC	1.91842	0.000136007	0.00842749	H4C2/H2BC11/H4C8/H4C14/H4C15
protein localization to CENP-A containing chromatin	GO:0061644	BP	1.91842	0.000136007	0.00842749	H4C2/H2BC11/H4C8/H4C14/H4C15
glutathione metabolic process	GO:0006749	BP	2.04653	0.000138147	0.008451	SLC7A11/G6PD/GCLM/GPX1/GSTM5/CHAC2/GSTM3/GSR/GGT5/NFE2L2/IDH1/GSTP1/GSTM4/ETHE1/SOD2/GLRX2/GSS/GSTZ1/PARK7
lysosomal membrane	GO:0005765	CC	1.52625	0.000138746	0.008451	MGST1/DPP4/CD68/GLMP/LDLR/ABCB9/ACP3/VNN1/ANPEP/CYB561A3/SLC2A6/FCMR/ABCB6/ANXA2/LRRC8E/AP2S1/RNF152/SLC17A9/MFSD12/DEPTOR/SLC36A1/MREG/TFE3/COL6A1/HPSE/ATP6V0B/SLC7A5/TMEM165/LYN/NEU1/SLC66A1/CP/SLC3A2/MPEG1/ATP13A2/TMEM179B/CLTA/ATP6V1F/CYB561/ATP6V0E1/TRPM2/CLN3/CTSA/VOPP1/CD63/AP1S1/GRN/VASN/SLC17A5/TSPAN1/SLC15A4/CLCN5/LAMTOR1/PGAP6/DAB2/SESN2/MCOLN3/SLC48A1/AP1B1/KPTN/LAPTM5/BLOC1S1/GNAI3/S…
lytic vacuole membrane	GO:0098852	CC	1.52625	0.000138746	0.008451	MGST1/DPP4/CD68/GLMP/LDLR/ABCB9/ACP3/VNN1/ANPEP/CYB561A3/SLC2A6/FCMR/ABCB6/ANXA2/LRRC8E/AP2S1/RNF152/SLC17A9/MFSD12/DEPTOR/SLC36A1/MREG/TFE3/COL6A1/HPSE/ATP6V0B/SLC7A5/TMEM165/LYN/NEU1/SLC66A1/CP/SLC3A2/MPEG1/ATP13A2/TMEM179B/CLTA/ATP6V1F/CYB561/ATP6V0E1/TRPM2/CLN3/CTSA/VOPP1/CD63/AP1S1/GRN/VASN/SLC17A5/TSPAN1/SLC15A4/CLCN5/LAMTOR1/PGAP6/DAB2/SESN2/MCOLN3/SLC48A1/AP1B1/KPTN/LAPTM5/BLOC1S1/GNAI3/S…
cholesterol transport	GO:0030301	BP	1.88783	0.000141469	0.008572	APOC1/AKR1C1/APOE/CES1/LIPG/ADIPOQ/LDLR/LEP/TSKU/ANXA2/NPC2/CEL/PLTP/PPARG/SOAT1/TMEM97/TREM2/LIPA/TSPO/LAMTOR1
response to extracellular stimulus	GO:0009991	BP	1.53295	0.000147707	0.00891059	CYP1A1/SCNN1B/NQO1/MLXIPL/PCK1/FOSL1/APOE/AKR1C3/MFSD2A/LIPG/G6PD/PCSK1/PHEX/CD68/GCLM/ADM/VDR/CYP1B1/SNAI2/STC2/ADIPOQ/GDF15/LDLR/GPX1/UCN2/C2/PLIN2/CDKN1A/LEP/TYMS/BMP8A/HSD11B2/PCK2/FADS1/BAX/YARS1/RNF152/TFRC/PLIN3/SFRP2/TRPV4/COL6A1/FKBP1B/SLC7A5/LYN/INHBB/PPARG/BCHE/SLC39A4/CTSK/CBS/NFE2L2/PMAIP1/SLC38A2/RPS19/LIPA/ARSB/TSPO/SLC22A3/LAMTOR1/CNR1/SESN2/FOLR2/MAP1B/SOX2/KPTN/COL1A1/SLC2A1/IL1…
oxidoreductase activity, acting on the CH-CH group of donors, NAD or NADP as acceptor	GO:0016628	MF	2.04543	0.000149862	0.00899822	AKR1C2/AKR1C1/AKR1C3/DHCR24/PTGR1/FASN/DUS2/DECR2/BLVRB/DUS1L/TBXAS1/DHCR7/PECR
ribosomal large subunit biogenesis	GO:0042273	BP	1.95502	0.000150474	0.00899822	NOP16/PES1/NOP2/CINP/EIF6/RPLP0/MRTO4/BOP1/RPL26L1/NIP7/NHP2/NIFK/TRAF7/WDR74/RPF2/RPL35/RRS1/MRM2/GTF3A/RPF1/EBNA1BP2/PAK1IP1/NOC2L/RPL6/HEATR3/GTPBP4/RPL10A/RBM34/FTSJ3/URB1/RPL7A/BRIX1/SNU13/RPL14/RPL26/RPL11/MRPL20/WDR12/NLE1/DHX30/RPL5/PPAN/RPL7L1/DDX28/RSL24D1/NSA2/ZNHIT3/RRP15
collagen catabolic process	GO:0030574	BP	2.08943	0.000159187	0.00943681	MMP1/MMP11/ADAMTS2/MMP14/MMP19/ADAMTS14/MMP9/MMP2/CST3/FAP/CTSS/PEPD/CTSK/CTSL
digestion	GO:0007586	BP	1.94564	0.000161835	0.00951146	SERPINA3/AKR1C2/AKR1C1/RBP4/GCNT3/VDR/PIR/LDLR/UCN2/CHIT1/LEP/WNK3/CEL
aromatase activity	GO:0070330	MF	1.9107	0.00016115	0.00951146	CYP1A1/CYP1B1/CYP4F11
regulation of lipid transport	GO:0032368	BP	1.87856	0.000163368	0.0095605	GAL/APOC1/APOE/CES1/LIPG/C1QTNF1/ADIPOQ/AGTR1/LEP/NMB/PLA2G4A/ANXA2/PRELID1/PLTP/PPARG/MIF/TMEM97/TRIAP1/TREM2/TSPO/LAMTOR1/DAB2
cytosolic large ribosomal subunit	GO:0022625	CC	2.01887	0.000164623	0.009593	RPLP0/RPL26L1/NHP2/RPL18A/RPL3/RPL28/RPL39L/UBA52/RPL35/RPL27/RPL36A/RPL13/RPL13A/RPL29/RPL36/RPL17/ZCCHC17/RPL12/RPL6/RPLP2/RPL10A/RPL18/RPL32/RPL7A/RPL19/RPL21/SNU13/RPL27A/RPL31/RPL14/RPL26/RPL11/RPL23/RPL34/RPL39/RPL5/RPL7L1/RPL30/RPL9/RPL38/RPL37/RPL15
collagen metabolic process	GO:0032963	BP	1.90076	0.000172836	0.0100289	MMP1/MMP11/ADAMTS2/MMP14/MMP19/ADAMTS14/MMP9/MMP2/P3H4/CST3/PCOLCE/CYGB/RCN3/NAGLU/EMILIN1/SERPINF2/FAP/COL1A2/P3H1/COL6A1/RUNX1/TRAM2/CTSS/TGFB1/PEPD/CTSK/SERPINH1/LARP6/CTSL/COL5A1/HIF1A
cellular aldehyde metabolic process	GO:0006081	BP	1.97402	0.000179416	0.0103261	SCNN1B/PCK1/AKR1C1/AKR1C3/TKT/CYP1B1/ALDH3A1/EDNRB/TALDO1/BMP2/ALDH1A1/AKR1A1/IDH1/DAB2/GLYCTK/ALDH3A2/DHRS4L2/PNPO/RDH11/PARK7/PDXP/DHRS4/TPI1/ALDH1A3
sterol transport	GO:0015918	BP	1.82475	0.000179466	0.0103261	APOC1/AKR1C1/APOE/CES1/LIPG/ADIPOQ/LDLR/LEP/TSKU/ANXA2/NPC2/CEL/PLTP/PPARG/SOAT1/TMEM97/TREM2/OSBPL3/LIPA/TSPO/LAMTOR1
myeloid leukocyte migration	GO:0097529	BP	1.70572	0.000204468	0.0115702	SAA1/CCL7/SERPINE1/PGF/TREM1/CCL13/PLA2G7/DPP4/CCL11/CXCL6/CCL2/MMP14/ROR2/IL1R1/MMP2/KIT/EDNRB/FCER1G/MICOS10-NBL1/EMILIN1/TNFAIP6/SLAMF8/TRPV4/CCN3/CSF1/PPIB/LYN/CD99/MIF/VAV1/CXCL8/CREB3/PTK2B/RAC3/PPIA/CKLF/JAGN1/AIF1/TREM2/RPS19/RARRES2/S100A9/ANXA1/DDT/IL6R
positive regulation of lipid localization	GO:1905954	BP	1.85312	0.000213939	0.0119579	GAL/APOE/CES1/LIPG/C1QTNF1/ADIPOQ/PLIN2/NMB/PLA2G4A/IKBKE/ANXA2/PRELID1/PLIN3/PLTP/PPARG/MIF/C3/TRIAP1
omega-hydroxylase P450 pathway	GO:0097267	BP	1.75637	0.000218588	0.0120699	CYP1A1/CYP1B1/CYP4F11
monocarboxylic acid biosynthetic process	GO:0072330	BP	1.70008	0.00021766	0.0120699	CYP1A1/MLXIPL/APOC1/SCD/AKR1C3/CES1/LIPG/CBR1/MID1IP1/ALOX15B/TRIB3/FADS2/FGFR4/PLA2G4A/ERRFI1/ELOVL6/ACOT7/INSIG1/FADS1/FASN/CYP7B1/MIF/ABCD2/ELOVL4/ACSM5/FADS3/ACLY/DSEL/DEGS1/OSBPL3/EIF6/GSTP1/DHRS9/UST/GSTM4/DECR2/ELOVL1/LDHC/PRXL2B/ELOVL5/TBXAS1/ACOT8/ACSBG1/PECR/ABCD1/PARK7
secretory vesicle	GO:0099503	CC	1.40869	0.000218506	0.0120699	GAL/CHI3L1/SYT12/MGST1/PKP1/SERPINA3/SERPINE1/FTL/PTPRN/ELANE/PCSK1/TIMP1/SLPI/CD68/NKD2/PTX3/FTH1/F13A1/CTSC/SERPINA5/CFD/ACP3/VNN1/DGKI/FN1/SIGLEC9/QSOX1/SYN2/PNP/ANPEP/RABAC1/MMP9/ARC/CHIT1/GGH/PLAUR/PYCARD/S100A11/KIT/DOK3/PRDX6/CST3/BIN1/MAN2B1/SLC17A7/FERMT3/GLA/FCER1G/ANXA2/HMOX2/APRT/ALDOC/SLC17A9/SERPINB1/GMFG/SERPINF2/PYGL/TNFAIP6/NPC2/SELENOP/PRDX4/TYROBP/A1BG/HPSE/FUCA1/HVCN1/CTSS/CAP…
small-subunit processome	GO:0032040	CC	1.93124	0.000228713	0.0124781	RPS19BP1/RPS19/UTP18/RRP9/EMG1/RPS5/NOP14/PNO1/RPS8/IMP3/RPS12/NOC4L/UTP6/RPS17/RPS16/DIMT1/UTP11/RPS11/NOP56/RPS28/WDR43/WDR46/RPS7/IMP4/DCAF13/NGDN/NOL10/RPS15A/AATF/RPS4X/DNTTIP2/DHX37/RPS9/HEATR1/UTP3/NOL6/SNU13/RPS27/UTP15/UTP14A/WDR75/RPS13/TBL3/RPS27A/UTP20/RPS6/RPS3A
sulfur compound metabolic process	GO:0006790	BP	1.62594	0.000230021	0.0124996	HS3ST2/SLC7A11/G6PD/GCLM/CHST2/SULT1A2/CHST1/BHMT2/ACP3/GPX1/GSTM5/ELOVL6/FMO3/ACOT7/EDNRB/DGAT2/CHST15/EXTL1/XYLT1/CHAC2/SULT1A1/GSTM3/NAGLU/CHPF/GSR/SLC19A3/GGT5/PHGDH/FMO1/AHCY/MVD/SQOR/HPSE/GPC1/ELOVL4/ACSM5/CBS/HEXA/CDO1/SLC25A1/NFE2L2/THTPA/SLC25A19/ACLY/TPST2/DSEL/AKR1A1/IDH1/CHST11/GSTP1/UGDH/UST/GSTM4/HS6ST3/SLC35B2/ELOVL1/ETHE1/ADI1/ELOVL5/TPST1/SOD2/HS6ST1/PPT1/MICAL1/GLRX2/GSS/CHSY3/A…
chromosome, centromeric core domain	GO:0034506	CC	1.94109	0.000238785	0.0129246	H4C2/H2BC11/H4C8/H4C14/H4C15
oxidoreductase activity, acting on NAD(P)H	GO:0016651	MF	1.90857	0.000252514	0.013455	NQO1/AKR1C2/AKR1C1/AKR1C3/TP53I3/CBR1/FMO5/NCF1/CYB5R2/AIFM2/NQO2
response to bacterium	GO:0009617	BP	1.51245	0.000260048	0.0138027	CYP1A1/SCNN1B/NQO1/PCK1/SERPINE1/THRSP/GSDMC/ELANE/TREM1/ACP5/PCSK1/SLPI/CD68/ADM/ARG2/CXCL6/ADIPOQ/H2BC11/CCL2/CFD/SPON2/FKBP5/IRAK1/GPX1/C2/MMP9/CHIT1/TMEM229B/PPM1E/PYCARD/LY96/RNASE6/EDNRB/PCK2/TNFRSF1A/FCER1G/NAGLU/EMILIN1/PYGL/SLAMF8/FMO1/COL6A1/MRC1/FABP4/SLC7A5/LYN/TNIP2/CEBPB/RNASE1/NOS2/SHC1/BMP2/MIF/CXCL8/C3/ABCD2/H2BC12/MPEG1/PLA2G2A/H2BC4/EPHB2/LILRA2/PTGIR/ANG/SLC9A9/HAVCR2/IKBKG/TR…
cellular component disassembly	GO:0022411	BP	1.47808	0.000265773	0.013998	MMP1/ELANE/MMP11/DPP4/CAPG/SPTA1/C1QB/DKK1/SNAI2/SH3PXD2B/MID1IP1/KIF19/FSCN1/C1QA/MMP14/MMP19/PLIN2/FGFR4/MMP9/MMP2/SQSTM1/TOP2A/C1QC/CST3/TPX2/BAX/NAV3/PLIN3/SH3GL1/FAP/TRPV4/COL6A1/CFL1/CTSS/NEK6/SPATA18/C3/TGFB1/TWF2/CTSK/ATP13A2/HK2/EPS8/DDRGK1/EIF5AL1/CLN3/SH3BP1/DNASE2/SMARCD2/TREM2/CAPZA1/PDPN/F2RL1/TWF1/TSPO/HIF1A/TEX264/ASPH/MAP1B/PYM1/VPS13D/MCOLN1/VAMP8/EIF5A/PHF23/DNASE1L3/DDR1/MICAL…
regulation of lysosomal lumen pH	GO:0035751	BP	2.02555	0.00026907	0.0141174	ATP6V0B/TMEM165/CREG1/ATP6V1F/CLN3/GRN/PPT1/SPNS1/RNASEK/CLN6/TMEM9/ATP6V0C/CLN5/LAMP2/LAMP1/ATP6V0A1/ATP6AP1/ATP6AP2/ATP6V1H/ATP6V1A
regulation of hormone levels	GO:0010817	BP	1.53539	0.000283695	0.0148279	GAL/CYP1A1/AKR1B10/SCNN1B/AKR1C2/AKR1C1/AKR1C3/PTPRN/RBP4/PCSK1/C1QTNF1/PLA2G7/DPP4/ADH1B/ADM/CYP1B1/STC2/ADIPOQ/RDH5/AGTR1/LEP/NMB/INHA/BMP8A/F2RL2/AKR1B1/EDNRB/PCK2/ADCY8/DGAT2/SULT1A1/NAGLU/TRPV4/CEL/RASL10B/AKR1B15/CCN3/FKBP1B/SLC7A5/LYN/INHBB/PPARG/GPR68/BCHE/SCPEP1/NOS2/BMP2/SELENOM/SLC3A2/CTSK/MME/JAGN1/CTSL/DYNLL1/PDGFRA/PIM3/BACE2/ALDH1A1/ADH1C/HSD17B1/TG/BAD/F2RL1/SSTR5/TSPO/HIF1A/DAB2/…
monocarboxylic acid binding	GO:0033293	MF	2.02053	0.000288627	0.0150284	APOC1/AKR1C2/AKR1C1/AKR1C3/VDR/CYP4F11/SERPINA5/PC/PYGL/FABP4/FABP6/NME2/PPARG/GSTP1/S100A9
vacuolar membrane	GO:0005774	CC	1.4971	0.000299493	0.0154765	MGST1/DPP4/CD68/GLMP/LDLR/ABCB9/ACP3/VNN1/ANPEP/CYB561A3/SLC2A6/FCMR/ABCB6/ANXA2/LRRC8E/AP2S1/RNF152/SLC17A9/MFSD12/DEPTOR/SLC36A1/MREG/TFE3/COL6A1/HPSE/ATP6V0B/SLC7A5/TMEM165/LYN/NEU1/SLC66A1/CP/SLC3A2/MPEG1/ATP13A2/TMEM179B/CLTA/ATP6V1F/CYB561/ATP6V0E1/TRPM2/CLN3/TMEM138/CTSA/VOPP1/CD63/AP1S1/GRN/VASN/SLC17A5/TSPAN1/SLC15A4/CLCN5/LAMTOR1/PGAP6/DAB2/SESN2/TEX264/MCOLN3/SLC48A1/AP1B1/KPTN/LAPTM5/…
steroid dehydrogenase activity, acting on the CH-OH group of donors, NAD or NADP as acceptor	GO:0033764	MF	1.96443	0.000312473	0.0156263	AKR1C2/AKR1C1/AKR1C3/HSD11B1/RDH5/HSD11B2/AKR1B15/NSDHL/HSD17B14/HSD17B1/DHRS9
production of molecular mediator involved in inflammatory response	GO:0002532	BP	1.9048	0.000310595	0.0156263	SERPINE1/APOD/LILRB4/LEP/PYCARD/NCF1/SLAMF8/LYN/NOS2/ABCD2/EPHB2/TREM2/RPS19/GRN/LIPA/ADCY7/HIF1A/S100A9/VAMP8/DUSP10/ABCD1/PLD3/IL4R/EZH2/TICAM1/IL17RA/ALOX5AP/ZC3H12A/CUEDC2/SIRPA/MACIR
regulation of steroid biosynthetic process	GO:0050810	BP	1.93071	0.000315353	0.0157034	NR0B1/APOE/AKR1C3/CES1/ADM/SEC14L2/SNAI2/FGFR4/LEP/INSIG1/IGFBP7
lipid homeostasis	GO:0055088	BP	1.8048	0.000328157	0.016223	MLXIPL/AKR1C1/APOE/CES1/LIPG/GCKR/TLCD1/LDLR/FGFR4/ERRFI1/TSKU/INSIG1/DGAT2/CEBPA/CYP7B1/RCN3/ORMDL2/NPC2/ABHD4/FABP4/PPARG/SOAT1/TMEM97/ATP13A2/TREM2/LIPA/TSPO/LAMTOR1/ANGPTL4/SESN2/TLCD3A
pyridine-containing compound metabolic process	GO:0072524	BP	1.69883	0.000329785	0.0162449	NQO1/MLXIPL/G6PD/TKT/TP53I3/GPD1/PGD/PSAT1/PNP/ME1/FMO5/ENO1/SLC2A6/PC/NUPR1/PCK2/NNMT/ALDOC/FMO1/ALDH1L2/COL6A1/TALDO1/ALDH1L1/HK2/GALK1/TREX1/MACROH2A1/LIPA/IDH1/EIF6/HIF1A/PKM/ARL2/LDHA/PGLS/PGAM1
cellular response to lipid	GO:0071396	BP	1.45937	0.000333271	0.0163578	NR0B1/SCNN1B/GJB3/MGST1/AKR1C2/PCK1/AKR1C1/SERPINE1/AKR1C3/CES1/PHEX/CD68/VDR/CYP1B1/SNAI2/CXCL6/CCL2/LDLR/SPON2/IRAK1/WNT5B/MMP9/LEP/LMO3/MMP2/PPM1E/PYCARD/LY96/ERRFI1/LRP8/EDNRB/INSIG1/PCK2/ADCY8/DGAT2/LPAR1/PTK7/CYP7B1/NCF1/MGARP/TFPI/P2RY6/MRC1/BRINP1/RET/SLC7A5/LYN/TNIP2/NME2/INHBB/KLF9/H2AZ1/NOS2/MIF/CXCL8/TWF2/PTK2B/EPHB2/DDRGK1/LILRA2/HAVCR2/SERPINF1/TREM2/BAD/CALR/SCNN1G/SSTR5/IRAK2/TSPO…
wound healing involved in inflammatory response	GO:0002246	BP	1.88174	0.000346863	0.0169037	HMOX1/TIMP1/PPARG/TGFB1/HIF1A
cytosolic small ribosomal subunit	GO:0022627	CC	1.96547	0.000369404	0.017875	RPS4Y2/RPS27L/RPS19/RPSA/RPS2/RPS26/RPS5/UBA52/RPS8/RPS12/RPS15/RPS17/RPS16/RPS11/RPS28/RPS7/RPS21/RPS18/RPS3/RACK1/RPS10/RPS15A/RPS4X/RPS9/RPS27/RPS13/RPS4Y1/MCTS1/RPS27A/RPS6/RPS3A/DHX29/RPS20/RPS29
sterol metabolic process	GO:0016125	BP	1.74892	0.000380812	0.0182977	APOC1/APOE/CES1/G6PD/DHCR24/SEC14L2/CYP1B1/LDLR/MSMO1/SQLE/LEP/FMO5/ERRFI1/FDXR/TSKU/INSIG1/CEBPA/CYP7B1/NPC2/NSDHL/MVD/CYB5R2/SOAT1/SMPD1/CYP51A1/ERG28/ACLY/IDI1/LIPA/FDPS/EBPL
glycoside metabolic process	GO:0016137	BP	1.97675	0.000390076	0.0186773	AKR1B10/AKR1C2/AKR1C1/AKR1C3/AKR1B1/GLA/FUCA1/AKR1A1/FUCA2
oxidoreductase activity, acting on paired donors, with oxidation of a pair of donors resulting in the reduction of molecular oxygen to two molecules of water	GO:0016717	MF	1.91394	0.00039213	0.0187102	SCD/FADS2/FADS1/FADS3/DEGS1/PEDS1
intestinal cholesterol absorption	GO:0030299	BP	1.91234	0.000405274	0.0192035	AKR1C1/LDLR/LEP/CEL
ribonucleoprotein complex	GO:1990904	CC	1.38193	0.000429449	0.0202092	PKP1/RPP25/TOP2A/RPL22L1/RPS4Y2/MRPS12/RPS27L/RPS19BP1/MVP/RRP36/SNRPA1/MRPL48/TARBP2/ACTB/RPS19/RPP40/PES1/RPSA/BYSL/MPV17L2/EIF6/ZMAT5/SNRPB/RPLP0/RPP25L/LSM10/UTP18/BUD31/MRTO4/BOP1/NOP10/MRPL27/POP7/POP4/RPL26L1/CHCHD1/NIP7/NHP2/RPS2/RPL18A/RPS26/RPL3/RRP9/PCBP3/SNRPD2/EMG1/EIF3I/DDX41/RPS5/RPL28/MRPL36/RPL39L/LSM4/NOP14/MRPL34/GADD45GIP1/UBA52/PNO1/NOB1/PHF5A/RPS8/WDR74/MRPS23/SF3B5/EIF3CL/R…
carboxylic acid binding	GO:0031406	MF	1.74728	0.000432411	0.0202373	APOC1/AKR1C2/PCK1/AKR1C1/AKR1C3/P4HA3/SIGLEC7/VDR/ADIPOQ/CYP4F11/SERPINA5/SIGLEC9/TYMS/PC/PYGL/P3H1/FABP4/FABP6/PLOD1/NME2/PPARG/NOS2/PPIA/CD33/GSTP1/S100A9/SESN2/FOLR2/GLUD2/ALKBH3
oxidoreductase activity, acting on paired donors, with incorporation or reduction of molecular oxygen, reduced flavin or flavoprotein as one donor, and incorporation of one atom of oxygen	GO:0016712	MF	1.96914	0.000460999	0.0212556	CYP1A1/HMOX1/CYP1B1/CYP4F11/CYP7B1/HMOX2
glycerol biosynthetic process	GO:0006114	BP	1.8007	0.000477576	0.0216735	PCK1/LEP/PCK2
alditol biosynthetic process	GO:0019401	BP	1.8007	0.000477576	0.0216735	PCK1/LEP/PCK2
negative regulation of catalytic activity	GO:0043086	BP	1.50686	0.000479365	0.0216735	APOC1/SERPINA3/APOE/SERPINE1/TIMP4/GCKR/TIMP1/PTX3/ADIPOQ/ANXA8/SERPINA5/LILRB4/TRIB3/GPX1/MMP9/CDKN1A/PLAUR/PPM1E/PIF1/PYCARD/UCHL1/ERRFI1/SERPINB8/THY1/GPRC5A/CST3/BIN1/EDNRB/GLA/CSTA/SERPINB1/DEPTOR/SERPINF2/FKBP1B/FKBP1A/STYXL1/LYN/PPARG/MVP/BMP2/SMPD1/CDKN2A/SERPINH1/PPIA/TRIAP1/EPHB2/NOL3/CORO1C/SERPINB6/SERPINF1/TARBP2/RFFL/MACROH2A1/PKIG/GSTP1/ANGPTL4/MAD2L2/BAG2/ARL2/PINX1/GNAI3/VPS25/DU…
glycerol metabolic process	GO:0006071	BP	1.95525	0.000491746	0.0218635	PCK1/LEP/PLA2G4A/PCK2/DGAT2
cellular response to UV-A	GO:0071492	BP	1.89746	0.000488734	0.0218635	MMP1/TIMP1/MMP9/MMP2/MME
protein processing	GO:0016485	BP	1.61753	0.000501031	0.0221326	SERPINE1/PCSK1/PHEX/CPZ/PLA2G7/DHCR24/DPP4/CPD/NKD2/ADAMTS2/SPON1/MMP14/CPM/TMEM208/PLAUR/ENO1/ANXA2/NAGLU/SERPINF2/HM13/C1R/RUNX1/CTSS/BCHE/MME/MAFB/LDLRAD3/CTSL/CLN3/NOL3/BACE2/GRIN2A/BAD/TLL1/TMEM98/BAG2/CASP7/ATP23/ASPH/CYFIP2/CASP4/FADD/P4HB/IFI16/MDM2/BAK1/LGMN/SPCS1/STOML2/YIPF5/CLN5/SRC/ADAM17/ZMPSTE24/FURIN/RPS6KA2/CASP3/PLGRKT
regulation of small molecule metabolic process	GO:0062012	BP	1.56843	0.000517861	0.0226568	SLC7A11/MLXIPL/APOC1/APOE/AKR1C3/MFSD2A/CES1/GCKR/C1QTNF1/ADM/SEC14L2/GPD1/SNAI2/ADIPOQ/LDLR/MID1IP1/TRIB3/ME1/FGFR4/LEP/FMO5/KIT/ENO1/SLC2A6/INSIG1/NUPR1/TWIST1/NNMT/P2RY6/ADCK2/FMO1/PPARG/NOS2/BMP2/ABCD2/CLN3/PMAIP1/TREX1/MACROH2A1/TREM2/BAD/TSPO/EIF6/HIF1A/DAB2/PHKG2/CNR1/SESN2/ARL2/NLN/SPHK2/PGAM1
metalloendopeptidase activity	GO:0004222	MF	1.85139	0.000523137	0.0228148	MMP1/ADAMDEC1/CLCA2/PHEX/MMP11/ADAM12/ADAMTS2/MMP14/MMP19/ADAMTS14/MMP9/MMP2/ADAMTS12
androsterone dehydrogenase activity	GO:0047023	MF	1.79499	0.000531135	0.02309	AKR1C2/AKR1C1/AKR1C3/RDH5
alditol:NADP+ 1-oxidoreductase activity	GO:0004032	MF	1.98325	0.000553581	0.0239897	AKR1B10/AKR1C2/AKR1C1/AKR1C3/AKR1B1/AKR1B15/AKR1A1
ferric iron binding	GO:0008199	MF	1.82903	0.000559008	0.0240725	FTL/ACP5/FTH1/RRM2
negative regulation of hydrolase activity	GO:0051346	BP	1.68672	0.000557848	0.0240725	APOC1/SERPINA3/SERPINE1/TIMP4/TIMP1/PTX3/ANXA8/SERPINA5/GPX1/MMP9/PLAUR/SERPINB8/CST3/BIN1/CSTA/SERPINB1/SERPINF2/FKBP1B/FKBP1A/STYXL1/SERPINH1/TRIAP1/NOL3/SERPINB6/SERPINF1/RFFL
long-chain fatty acid metabolic process	GO:0001676	BP	1.84621	0.000584412	0.0250092	CYP1A1/AKR1C3/CYP1B1/EPHX1/CYP4F11/CBR1/ALOX15B/PTGR1/FADS2/GPX1/SLC27A3/PLA2G4A/ELOVL6/ACOT7/FADS1/ABHD12/GSTP1/SLC27A4/GSTM4/ELOVL1/ELOVL5/ABHD6/TBXAS1/ACOT8/ACSBG1/ABCD1
positive regulation of lipid transport	GO:0032370	BP	1.87627	0.000592598	0.0252049	GAL/APOE/CES1/LIPG/C1QTNF1/ADIPOQ/NMB/PLA2G4A/ANXA2/PRELID1/PLTP/PPARG/MIF/TRIAP1/TREM2/DAB2
neutrophil-mediated killing of symbiont cell	GO:0070943	BP	1.85374	0.000641749	0.0268202	SCNN1B/ELANE/TREM1/CXCL6
neutrophil-mediated killing of bacterium	GO:0070944	BP	1.85374	0.000641749	0.0268202	SCNN1B/ELANE/TREM1/CXCL6
steroid dehydrogenase activity	GO:0016229	MF	1.95945	0.000667419	0.0276122	AKR1C2/AKR1C1/AKR1C3/HSD11B1/RDH5/HSD11B2/AKR1B15/NSDHL/HSD17B14/HSD17B1/DHRS9
membrane lipid catabolic process	GO:0046466	BP	1.95133	0.00068283	0.027996	NEU4/SPHK1/CYP1B1/GLA/CEL/FUCA1/NEU1/SUMF1/SMPD1/HEXA/SMPD2/PPT1/SCARB2/PRKCD/GLB1/HEXB
intracellular iron ion homeostasis	GO:0006879	BP	1.87837	0.000694361	0.0282154	HMOX1/FTL/FTH1/CYB561A3/ABCB6/NAGLU/TFRC/BOLA2B/CP/ATP13A2/CYB561/STEAP4/BOLA2/BOLA1/HIF1A/SLC40A1/BOLA3/SLC22A17/B2M/BDH2/GLRX3/SOD1/ATP6V1G1/MYC/ATP6V0D1
lysosomal lumen acidification	GO:0007042	BP	1.95352	0.000705831	0.0285122	ATP6V0B/CREG1/ATP6V1F/CLN3/GRN/PPT1/RNASEK/CLN6/TMEM9/ATP6V0C/CLN5/LAMP2/LAMP1/ATP6V0A1/ATP6AP1/ATP6AP2/ATP6V1H/ATP6V1A
regulation of mitochondrion organization	GO:0010821	BP	1.65309	0.000709902	0.0285923	FZD9/GPX1/MMP9/PLAUR/SQSTM1/PYCARD/BAX/MGARP/PRELID1/TFRC/STOX1/PPARG/ATP13A2/TRIAP1/NOL3/PMAIP1/TREM2/BAD/HGF/TSPO/HIF1A/BID/PDE2A/VPS13D/TMEM14A/DCN/MTCH2/BCL2L1/PID1/BOK/BAK1/PARK7/SLC25A5/LMNA/VAT1/SREBF1/FKBP8/RAP1GDS1/CTTN/TIGAR/TP53/ENDOG/BNIP3L/FBXO7/GCLC/PLSCR3/SLC35F6/SLC25A6/SLC25A4/FIS1/HTT/STUB1/BNIP3/BMF/MFF/PINK1/HTRA2/GSK3A/TMEM135/GOLPH3/MLLT11/SSBP1/CAMKK2
androstan-3-alpha,17-beta-diol dehydrogenase activity	GO:0047044	MF	1.81944	0.000755775	0.030086	AKR1C2/AKR1C1/AKR1C3/RDH5
leukocyte chemotaxis	GO:0030595	BP	1.62961	0.000768967	0.0303774	SAA1/CCL7/SERPINE1/PGF/TREM1/CCL13/PLA2G7/DPP4/CCL11/CXCL6/CCL2/CXCR4/MMP2/KIT/EDNRB/FCER1G/CYP7B1/MICOS10-NBL1/TNFAIP6/SLAMF8/TRPV4/CCN3/CSF1/PPIB/LYN/NINJ1/MIF/VAV1/CXCL8/CREB3/PTK2B/PPIA/CKLF/AIF1/TRPM2/RPS19/CALR/RARRES2/F2RL1/S100A9/ANXA1/DDT/IL6R
regulation of inflammatory response	GO:0050727	BP	1.5412	0.000781157	0.030739	SAA1/APOE/SERPINE1/ELANE/ACP5/IL1RL1/PLA2G7/SPHK1/FNDC4/ADIPOQ/CTSC/AGTR1/LDLR/GPX1/IL1R1/MMP9/IL2RA/PYCARD/ADA/EDNRB/NUPR1/ADAMTS12/ABCC1/IL1RL2/TNFRSF1A/CEBPA/NCF1/TNFAIP6/SLAMF8/TRPV4/CCN3/FABP4/LYN/NINJ1/PPARG/CEBPB/TYRO3/C3/TGFB1/ABHD12/PLA2G2A/RHBDF2/TREX1/TREM2/RPS19/GRN/LGALS1/HGF/GSTP1/TRADD/S100A9/CNR1/ANXA1/DDT/PDE2A/LRFN5/CASP4/VAMP8
peptide metabolic process	GO:0006518	BP	1.34492	0.000819184	0.0319598	SLC7A11/APOE/G6PD/ELANE/PCSK1/CPZ/PLA2G7/DPP4/GCLM/CPD/CYP1B1/SPON1/ABCB9/CPM/ANPEP/GPX1/GSTM5/TYMS/BIN1/EIF4EBP1/RPL22L1/RTN2/YARS1/CHAC2/GSTM3/EIF2B2/GSR/RPS4Y2/HM13/MRPS12/GGT5/RPS27L/SHMT2/EIF4A1/BCHE/PTK2B/MME/LARP6/EIF5AL1/CTSL/NFE2L2/ANG/MRPL48/BACE2/TARBP2/RPS19/CALR/RPSA/HAP1/KRT17/ZNF385A/MPV17L2/IDH1/EIF6/GSTP1/RPLP0/FTSJ1/TENT5B/SERP1/SESN2/GSTM4/PKM/PYM1/SELENOT/NLN/DNAJC1/CARS1/MRPL…
regulation of plasma lipoprotein particle levels	GO:0097006	BP	1.89517	0.000821665	0.0319656	APOC1/APOE/MFSD2A/HMOX1/LIPG/PLA2G7/ADIPOQ/AGTR1/LDLR/DGAT2/ANXA2/PLTP/SOAT1/CNPY2/PLA2G2A/TREM2/LIPA
aminoglycan metabolic process	GO:0006022	BP	1.77621	0.000828882	0.032155	CHI3L1/HS3ST2/CEMIP/CHI3L2/CHST2/CHST1/CHIT1/EDNRB/CHST15/XYLT1/NAGLU/CHPF/TNFAIP6/HPSE/FUCA1/TGFB1/HEXA/DSEL/CHST11/UGDH/UST/SLC35B2/CTBS/HMMR/CHSY3/HYAL1/GLB1/HYAL3/CLN6/B3GAT3/HEXB/EGF/CHPF2
disulfide oxidoreductase activity	GO:0015036	MF	1.93059	0.000839275	0.0324662	TXNRD1/TXN/QSOX1/GSR/TXNDC17/TXNDC5/SELENOT/TXNDC12/TMX1/GLRX2/P4HB/SCO2/GFER/PDIA5/STAB1/GLRX/PDIA4/TMX2/PDIA3/TMX4/PGK1/TXNRD3/GSTO1/PDIA6/TXNRD2/ERO1A
innate immune response	GO:0045087	BP	1.34828	0.000878553	0.0338899	CCL7/NQO1/FOSL1/APOE/TREM1/CCL13/SLPI/CCL11/MARCO/ARG2/PTX3/C1QB/H2BC11/CCL2/CFD/VNN1/ZDHHC12/C1QA/SPON2/IRAK1/C2/VSIG4/LEP/NMB/SQSTM1/PYCARD/PRDX1/LY96/RNASE6/LRP8/C1QC/C7/IKBKE/AQP4/IL1RL2/FCER1G/TIFA/NAGLU/NCF1/RELB/SLAMF8/N4BP3/CSF1/MRC1/RAB7B/TYROBP/SHMT2/C1R/PELI3/PPP1R14B/CTSS/LYN/NINJ1/TNIP2/PPARG/NOS2/C1S/TYRO3/MIF/VAV1/C3/TGFB1/H2BC12/SMPD1/MPEG1/TANK/H2BC4/ACTG1/LILRA2/ISG20/TRAF4/NFE2…
serine-type endopeptidase activity	GO:0004252	MF	1.80886	0.000892235	0.0342248	MMP1/ELANE/PCSK1/MMP11/DPP4/CTSC/RHBDL3/CFD/MMP14/MMP19/C2/MMP9/MMP2/PRSS36/FAP/C1R/CTSS/C1S/CTSK
acyl-CoA desaturase activity	GO:0016215	MF	1.72388	0.000936431	0.0350368	SCD/FADS2/FADS1
pyridine nucleotide metabolic process	GO:0019362	BP	1.66758	0.000933726	0.0350368	NQO1/MLXIPL/G6PD/TKT/TP53I3/GPD1/PGD/ME1/FMO5/ENO1/SLC2A6/PC/NUPR1/PCK2/NNMT/ALDOC/FMO1/ALDH1L2/COL6A1/TALDO1/ALDH1L1/HK2/GALK1/TREX1/MACROH2A1/LIPA/IDH1/EIF6/HIF1A/PKM/ARL2/LDHA/PGLS/PGAM1
nicotinamide nucleotide metabolic process	GO:0046496	BP	1.66758	0.000933726	0.0350368	NQO1/MLXIPL/G6PD/TKT/TP53I3/GPD1/PGD/ME1/FMO5/ENO1/SLC2A6/PC/NUPR1/PCK2/NNMT/ALDOC/FMO1/ALDH1L2/COL6A1/TALDO1/ALDH1L1/HK2/GALK1/TREX1/MACROH2A1/LIPA/IDH1/EIF6/HIF1A/PKM/ARL2/LDHA/PGLS/PGAM1
leukocyte migration	GO:0050900	BP	1.55911	0.000945122	0.0352657	SAA1/CCL7/SERPINE1/HMOX1/PGF/ELANE/TREM1/CCL13/PLA2G7/DPP4/CHST2/CCL11/APOD/CXCL6/CCL2/CXCR4/MMP14/ROR2/IL1R1/LEP/MMP2/PYCARD/KIT/ADA/THY1/EDNRB/FCER1G/CYP7B1/MICOS10-NBL1/EMILIN1/TNFAIP6/SLAMF8/TRPV4/CCN3/CSF1/PPIB/RET/LYN/NINJ1/CD99/MIF/VAV1/CXCL8/CREB3/PTK2B/RAC3/PPIA/EPS8/CKLF/JAGN1/AIF1/TRPM2/TREM2/RPS19/CALR/RARRES2/F2RL1/S100A9/ANXA1/DDT/IL6R
killing by host of symbiont cells	GO:0051873	BP	1.8898	0.000986908	0.0365263	SCNN1B/ELANE/TREM1/CXCL6
oxidoreductase activity, acting on a sulfur group of donors	GO:0016667	MF	1.85809	0.00101311	0.0370949	TXNRD1/TXN/QSOX1/SRXN1/IFI30/GSR/TXNDC17/SQOR/SUMF1/SELENBP1/TXNDC5/SESN2/SELENOT/TXNDC12/TMX1/GLRX2/P4HB/SCO2/GFER/PDIA5/STAB1/GLRX/PDIA4/TMX2/PDIA3/TMX4/PGK1/TXNRD3/MSRB1/GSTO1/PDIA6/TXNRD2
protein maturation	GO:0051604	BP	1.44189	0.00101303	0.0370949	SERPINE1/PCSK1/PHEX/CPZ/PLA2G7/DHCR24/DPP4/CPD/NKD2/F13A1/ADAMTS2/SPON1/MMP14/FKBP5/QSOX1/CPM/TMEM208/PLAUR/FKBP11/ENO1/FKBP10/ANXA2/NAGLU/MPDU1/TSPAN5/SERPINF2/HM13/PRDX4/P3H1/FKBP1B/C1R/PPIB/RUNX1/FKBP1A/CTSS/BCHE/BOLA2B/PDRG1/SERPINH1/MME/PPIA/MAFB/LDLRAD3/CTSL/CLN3/NOL3/SIL1/BACE2/SELENOF/BOLA2/GRIN2A/GRN/BAD/CALR/TXNDC5/SDF2L1/TLL1/TMEM98/CCT2/BAG2/CASP7/ATP23/DNAJB11/ASPH/ARL2/CYFIP2/TSPAN1…
respiratory burst involved in inflammatory response	GO:0002536	BP	1.85872	0.00101769	0.0371634	NCF1/SLAMF8/RPS19/GRN/LIPA/S100A9/DUSP10
vacuolar acidification	GO:0007035	BP	1.9323	0.0010239	0.0372905	ATP6V0B/CREG1/ATP6V1F/ATP6V0E1/CLN3/GRN/PPT1/RNASEK/CLN6/TMEM9/ATP6V0C/CLN5/ATP6V1B2/LAMP2/LAMP1/ATP6V0D1/ATP6V0A1/ATP6AP1/ATP6AP2/ATP6V1H/ATP6V1A
serine-type peptidase activity	GO:0008236	MF	1.77936	0.00102685	0.0372988	MMP1/ELANE/PCSK1/MMP11/DPP4/CPD/CTSC/RHBDL3/CFD/MMP14/MMP19/C2/MMP9/MMP2/PRSS36/FAP/C1R/CTSS/SCPEP1/C1S/CTSK/CTSA/TLL1/PRSS23
small ribosomal subunit	GO:0015935	CC	1.82694	0.00104277	0.037777	RPS4Y2/MRPS12/RPS27L/RPS19/RPSA/CHCHD1/RPS2/RPS26/RPS5/UBA52/RPS8/MRPS23/IMP3/RPS12/AURKAIP1/RPS15/MRPS11/RPS17/MRPS34/MRPS15/RPS16/RPS11/RPS28/RPS7/MRPS24/RPS21/RPS18/RPS3/RACK1/RPS10/RPS15A/RPS4X/MRPS17/RPS9/RPS27/RPS13/MRPS33/RPS4Y1/MCTS1/RPS27A/RPS6/RPS3A/DHX29/MRPS7/RPS20/RPS29/MRPS21/MRPS16/RPS25/MRPS26/MRPS2
response to UV-A	GO:0070141	BP	1.91048	0.00105433	0.0380681	MMP1/TIMP1/MMP9/MMP2/MME
tertiary alcohol metabolic process	GO:1902644	BP	1.90324	0.00105637	0.0380681	AKR1B10/AKR1C2/AKR1C1/AKR1C3/AKR1B1/HSD11B2/BMP2/AKR1A1
regulation of intrinsic apoptotic signaling pathway	GO:2001242	BP	1.63928	0.00106364	0.0382296	SNAI2/VNN1/GPX1/MMP9/MMP2/PLAUR/PYCARD/ENO1/NUPR1/BAX/SFRP2/STYXL1/MIF/CREB3/PPIA/PYCR1/TRIAP1/NFE2L2/NOL3/BCAP31/PMAIP1/TREM2/BAD/ZNF385A/HIF1A/S100A9/BID/ERP29/TXNDC12/RRM2B/EIF5A/PTPMT1/SOD2/BCL2L1/BOK/P4HB/MDM2/HELLS/PARK7/ATF4/GRINA/ING2/NCK2/NKX3-1/FCGR2B/SRC/TP53/SOD1/RIPK3/TMEM161A/MAPK8IP1/GSDME/FBXO7/MYC/ELL3/TAF9/RPS7/NOC2L/FBH1/TMBIM6/FIS1/RPS3/RACK1/CXCL12
oligopeptide transmembrane transport	GO:0035672	BP	1.91989	0.00106714	0.0382548	SLC7A11/ABCB9/ABCC1/CA2/SLC25A39/SLC15A4
alditol metabolic process	GO:0019400	BP	1.9006	0.00111451	0.0395392	PCK1/LEP/PLA2G4A/PCK2/DGAT2/GALK1
alcohol dehydrogenase (NADP+) activity	GO:0008106	MF	1.89898	0.00111451	0.0395392	AKR1B10/AKR1C2/AKR1C1/AKR1C3/CBR1/AKR1B1/ALDH3A1/AKR1B15
regulation of peptidase activity	GO:0052547	BP	1.58449	0.00115703	0.0409416	SERPINA3/SERPINE1/TIMP4/TIMP1/ANXA8/SERPINA5/GPX1/MMP9/PLAUR/PYCARD/SERPINB8/CST3/BIN1/BAX/RCN3/CSTA/SERPINB1/SERPINF2/PRELID1/RPS27L/CTSS/LYN/PPARG/CTSK/SERPINH1/ATP13A2/TANK/TRIAP1/DDRGK1/CTSL/NOL3/SERPINB6/BCAP31/PMAIP1/SERPINF1/RFFL/GRIN2A/GRN/BAD/S100A9/ASPH/BID/SOX2/CYFIP2/LAPTM5/ECM1/CSTB/FADD/EFNA3/SERPING1/DAP/FAS/NGFR/BOK/IFI16/BAK1/LGMN/PARK7/PSMA3/PDCD6
proteasome complex	GO:0000502	CC	1.84007	0.00117148	0.0413459	PSMB5/PSMB2/ZFAND2A/ADRM1/PSMD4/PSME4/PSMD9/PSMA3/PSMC4/PSMD13/ZFAND2B/PSMD14/PSMC5/PSMB4/PSME1/PSMA7/PSMA5/PSMB3/PSMD3/PSMA6/PSMD2/PSMC2/PSME3/PSMD6/PSMD5/PSMD12/PSMB6/PSMA4/PSME2/PSMA2/PSMB1/PSMD8/PSMB7/PSMD1/TXNL1/PSMA1/RAD23B/PSMD11/PSMC1/PSMB8/PSMD10/PSMB10/PSMD7/PSMC3
icosanoid metabolic process	GO:0006690	BP	1.82433	0.00117512	0.0413661	CYP1A1/AKR1C2/AKR1C1/AKR1C3/CYP1B1/EPHX1/CYP4F11/CBR1/ALOX15B/PTGR1/GPX1/PLA2G4A/AKR1B1/PYCARD/FADS1/ABCC1/TNFRSF1A/GGT5/MIF/ABHD12
lipid biosynthetic process	GO:0008610	BP	1.37791	0.00117809	0.0413661	NR0B1/CYP1A1/MLXIPL/APOC1/PCK1/APOE/THRSP/SCD/AKR1C3/MFSD2A/CES1/LIPG/G6PD/SPHK1/DHCR24/ADM/ITPKA/HTR2B/SEC14L2/SNAI2/CBR1/LDLR/MID1IP1/ALOX15B/TRIB3/FADS2/MSMO1/FGFR4/SQLE/LEP/PLA2G4A/AKR1B1/ERRFI1/ELOVL6/FDXR/ACOT7/INSIG1/PCK2/FADS1/DGAT2/FASN/IGFBP7/CYP7B1/IMPA2/ORMDL2/DHRS7B/GGT5/ABHD4/AKR1B15/NSDHL/MVD/GBGT1/CYB5R2/BMP2/MIF/C3/ITPKC/ABCD2/SMPD1/ELOVL4/ACSM5/FADS3/AGMO/SLC25A1/CLN3/B4GALNT1/A…
negative regulation of extracellular matrix organization	GO:1903054	BP	1.91787	0.00120584	0.0421244	DPP4/CST3/TNFRSF1A/EMILIN1/FAP/PPARG/TGFB1
hydrolase activity, acting on glycosyl bonds	GO:0016798	MF	1.75656	0.00122029	0.0424128	CEMIP/IL1RL1/NEU4/GBE1/IL1R1/CHIT1/MAN2B1/IL1RL2/GLA/NAGLU/OTOGL/HPSE/FUCA1/NEU1/SMPD1/EDEM2/HEXA/GLB1L/IL18R1/MANEA/FUCA2/GLB1L2/SMUG1/CTBS/MPG/PCNA/NAGPA/HYAL1/MAN1A1/GLB1/HYAL3/MAN2A1/HEXB
regulation of reactive oxygen species metabolic process	GO:2000377	BP	1.70993	0.00124467	0.0428562	AKR1C1/AKR1C3/G6PD/ACP5/ARG2/CYP1B1/AGTR1/CBR1/FOXM1/CDKN1A/LEP/PDGFRB/TYROBP/ARF4/HVCN1/TGFB1/ABCD2/PTK2B/HK2/NFE2L2/F2RL1/TSPO/EIF6/GSTP1/HIF1A/PON3/SPHK2/SOD2/PID1/STK17A/SLC5A3/PRKCD/ABCD1/PARK7/CYBA/DHRS4/TGFBR2/TIGAR/TP53/HP/ROMO1/SOD1/RIPK3
vacuole organization	GO:0007033	BP	1.54737	0.00124713	0.0428562	ACP3/NUPR1/SRPX/ANXA2/NAGLU/TFE3/RAB7B/ATP6V0B/TMEM165/CREG1/ATP13A2/ATP6V1F/HEXA/EPHB2/ATG101/CLN3/B4GALNT1/TREX1/HSD17B1/RAB34/GRN/LIPA/ARSB/LAMTOR1/IFT20/FEZ1/LAPTM5/MCOLN1/PHF23/PPT1/SCARB2/NAGPA/SPNS1/ELAPOR1/ATG9A/MAP1LC3A/SNX7/MAN2A1/ARFIP2/RNASEK/CLN6/TMEM9/ACP2/HEXB/ATP2A2/SH3GLB1/ATP6V0C/CLN5/RAB1B/VMP1/TP53INP2/STX12/HPS1/CTSD/LAMP2/CHMP4B/WDR45/LAMP1/EMC6/GABARAP/ATP6V0A1/TPP1/CHMP2A/…
high-density lipoprotein particle	GO:0034364	CC	1.90358	0.00127128	0.0434137	SAA1/SAA2/APOC1/APOE/PLA2G7
intestinal absorption	GO:0050892	BP	1.92289	0.00129737	0.0434475	AKR1C1/GCNT3/VDR/LDLR/LEP/CEL
phosphatidic acid transfer activity	GO:1990050	MF	1.82041	0.00128984	0.0434475	PRELID1/PLTP/TRIAP1/PRELID2
interleukin-1 receptor activity	GO:0004908	MF	1.76563	0.00128281	0.0434475	IL1RL1/IL1R1/IL1RL2/IL18R1
serine hydrolase activity	GO:0017171	MF	1.73569	0.00129346	0.0434475	MMP1/ELANE/PCSK1/MMP11/DPP4/CPD/CTSC/RHBDL3/CFD/MMP14/MMP19/C2/MMP9/MMP2/PRSS36/FAP/C1R/CTSS/SCPEP1/C1S/CTSK/CTSA/TLL1/PRSS23
hydrolase activity, hydrolyzing O-glycosyl compounds	GO:0004553	MF	1.85025	0.00133371	0.0444377	CEMIP/NEU4/GBE1/CHIT1/MAN2B1/GLA/NAGLU/OTOGL/HPSE/FUCA1/NEU1/EDEM2/HEXA/GLB1L/MANEA/FUCA2/GLB1L2/CTBS/NAGPA/HYAL1/MAN1A1/GLB1/HYAL3/MAN2A1/HEXB
cholesterol metabolic process	GO:0008203	BP	1.71092	0.00133295	0.0444377	APOC1/APOE/CES1/G6PD/DHCR24/SEC14L2/LDLR/MSMO1/SQLE/LEP/FMO5/ERRFI1/FDXR/TSKU/INSIG1/CEBPA/CYP7B1/NPC2/NSDHL/MVD/SOAT1/SMPD1/CYP51A1/ACLY/IDI1/LIPA/FDPS
cholesterol homeostasis	GO:0042632	BP	1.7423	0.00138634	0.0456079	AKR1C1/APOE/CES1/LIPG/LDLR/FGFR4/ERRFI1/TSKU/INSIG1/DGAT2/CYP7B1/NPC2/FABP4/SOAT1/TMEM97/TSPO/LAMTOR1
intracellular chemical homeostasis	GO:0055082	BP	1.38496	0.00143106	0.0464381	SCNN1B/CCL7/SLC7A11/MLXIPL/CEMIP/PCK1/APOE/HMOX1/CALCB/FTL/SCGN/NPTX1/PTPRN/ELANE/CCL13/FZD9/F2RL3/GCLM/VDR/CCL11/FTH1/HTR2B/STC2/MT1X/GPX1/CYB561A3/THY1/PCK2/ADCY8/AQP4/DGAT2/BAX/ABCB6/NAGLU/NCF1/TMEM38A/ORMDL2/TFRC/GPR3/P2RY6/KCTD17/SLAMF8/TRPV4/FKBP1B/ATP1B3/FKBP1A/ATP6V0B/HVCN1/TMEM165/LYN/CA2/NME2/SLC66A1/GPR68/CREG1/BOLA2B/SLC39A4/CP/SLC35G1/ATP13A2/PTK2B/HK2/ATP6V1F/CYB561/ATP6V0E1/JAGN1/K…
macrophage migration	GO:1905517	BP	1.87181	0.0014554	0.0469356	SAA1/CCL2/MMP14/ROR2/MMP2/EDNRB/EMILIN1/SLAMF8/TRPV4/CSF1/MIF/PTK2B/CKLF/TREM2/RARRES2/DDT
cell chemotaxis	GO:0060326	BP	1.55976	0.0014601	0.0469356	SAA1/CCL7/SERPINE1/PGF/TREM1/CCL13/PLA2G7/DPP4/CCL11/CXCL6/CCL2/AGTR1/CXCR4/MMP2/KIT/EPHB1/EDNRB/LOX/ABCC1/LPAR1/FCER1G/CYP7B1/MICOS10-NBL1/TNFAIP6/PDGFRB/SLAMF8/TRPV4/CCN3/CSF1/PPIB/LYN/NINJ1/RAB13/MIF/VAV1/CXCL8/CREB3/PTK2B/RAC3/PPIA/CKLF/AIF1/TRPM2/PDGFRA/RPS19/CALR/RARRES2/F2RL1/HGF/ARHGEF16/S100A9/ANXA1/DDT/IL6R
defense response to other organism	GO:0098542	BP	1.29687	0.00145694	0.0469356	SCNN1B/CCL7/NQO1/FOSL1/APOE/SERPINE1/GSDMC/ELANE/TREM1/ACP5/CCL13/SLPI/BATF/CCL11/MARCO/ARG2/PTX3/C1QB/CXCL6/H2BC11/CCL2/CFD/VNN1/ZDHHC12/C1QA/SPON2/IRAK1/C2/VSIG4/LEP/NMB/SQSTM1/PYCARD/PRDX1/LY96/RNASE6/LRP8/C1QC/C7/IKBKE/AQP4/IL1RL2/TNFRSF1A/FCER1G/TIFA/NAGLU/NCF1/EMILIN1/RELB/SLAMF8/N4BP3/CSF1/MRC1/RAB7B/TYROBP/SHMT2/C1R/PELI3/PPP1R14B/CTSS/LYN/NINJ1/TNIP2/PPARG/CEBPB/RNASE1/NOS2/C1S/SHC1/TYRO…
negative regulation of peptidase activity	GO:0010466	BP	1.72286	0.00146976	0.0470256	SERPINA3/SERPINE1/TIMP4/TIMP1/ANXA8/SERPINA5/GPX1/MMP9/PLAUR/SERPINB8/CST3/BIN1/CSTA/SERPINB1/SERPINF2/SERPINH1/TRIAP1/NOL3/SERPINB6/SERPINF1/RFFL
secondary alcohol metabolic process	GO:1902652	BP	1.70559	0.00146976	0.0470256	APOC1/APOE/CES1/G6PD/DHCR24/SEC14L2/LDLR/MSMO1/SQLE/LEP/FMO5/ERRFI1/FDXR/TSKU/INSIG1/CEBPA/CYP7B1/NPC2/NSDHL/MVD/SOAT1/SMPD1/CYP51A1/ACLY/IDI1/LIPA/IDH1/FDPS
collagen-containing extracellular matrix	GO:0062023	CC	1.43603	0.00148273	0.04733	ADAMDEC1/SERPINA3/APOE/SERPINE1/ANGPT4/LAMA1/LOXL4/LAD1/ELANE/TIMP1/SLPI/MARCO/MATN3/C1QB/LAMC3/F13A1/ADIPOQ/ANXA8/GDF15/COL6A3/CTSC/SERPINA5/ADAMTS2/SPON1/C1QA/FN1/COL3A1/WNT5B/MMP9/LOXL2/S100A4/MMP2/CTHRC1/ANGPT2/RELL2/SERPINB8/C1QC/EFEMP1/SRPX/COL6A2/LMAN1L/PCOLCE/LOX/IGFBP7/AZGP1/ANXA2/MEGF9/NID1/SERPINB1/EMILIN1/SERPINF2/MGP/SFRP2/ANXA5/COL1A2/CCN3/P3H1/COL6A1/COL5A2/VWC2/A1BG/PXDN/CTSS/CDON…
response to alcohol	GO:0097305	BP	1.53207	0.00151725	0.048319	SCNN1B/CCL7/NQO1/AKR1C2/PCK1/FOSL1/AKR1C3/CES1/G6PD/CYP1B1/ADIPOQ/BLM/CDKN1A/LEP/TYMS/LRP8/ADCY8/IGFBP7/CLDN5/P2RY6/INHBB/KLF9/TGFB1/CTSK/PTK2B/EPS8/CDO1/RGS4/GRIN2A/SCNN1G/LIPA/TSPO/ADCY7/CNR1/ADCY3/SPHK2/COMT/SOD2/BCL2L1/TBXAS1/CDK1/MDM2/JUP/BAK1/GLB1
fatty acid biosynthetic process	GO:0006633	BP	1.69358	0.00152801	0.0484364	CYP1A1/MLXIPL/APOC1/SCD/AKR1C3/LIPG/CBR1/MID1IP1/ALOX15B/TRIB3/FADS2/PLA2G4A/ELOVL6/ACOT7/INSIG1/FADS1/FASN/MIF/ABCD2/ELOVL4/ACSM5/FADS3/ACLY/DEGS1/EIF6/GSTP1/GSTM4/DECR2/ELOVL1/PRXL2B/ELOVL5/TBXAS1/ACSBG1/PECR/ABCD1
protein homodimerization activity	GO:0042803	MF	1.36231	0.00153191	0.0484479	NR0B1/APOE/THRSP/HMOX1/AOX1/G6PD/HSD11B1/TKT/FZD9/DPP4/TP53I3/HPD/GPD1/TXN/STC2/ADIPOQ/RDH5/GDF15/ABCB9/ACP3/BLM/IRAK1/S100A16/TYMS/PYCARD/S100A11/KIT/TOP2A/ENO1/ACOT7/RRM2/ADCY8/DGAT2/BAX/GLA/TWIST1/CEBPA/FCER1G/NUDT5/GSTM3/IMPA2/SERPINF2/TFRC/HM13/FAP/WDR54/TBX15/JDP2/CSF1/TYROBP/MVD/SMIM1/INHBB/CEBPB/NOS2/SLC3A2/NQO2/ABCD2/PHETA2/GGCT/MME/CBS/S100A13/ATIC/NLGN4X/ANG/PDGFRA/S100A6/TARBP2/TREX1/…
regulation of respiratory burst involved in inflammatory response	GO:0060264	BP	1.79352	0.00153699	0.0484561	NCF1/SLAMF8/RPS19/GRN/S100A9/DUSP10
monosaccharide metabolic process	GO:0005996	BP	1.53697	0.00153924	0.0484561	PCK1/G6PD/RBP4/GCKR/C1QTNF1/CHST1/GPD1/APOD/ADIPOQ/PGD/LEP/AKR1B1/ERRFI1/ENO1/PC/PCK2/MAN2B1/CHST15/NUDT5/NNMT/ALDOC/OTOGL/FUCA1/FUOM/HK2/SLC25A1/G6PC3/SLC37A4/GALK1/PMAIP1/BAD/AKR1A1/LIPA/FUCA2/PHKG2/SERP1/SESN2/PKM/GLYCTK/NLN/SLC2A1/PMM2/PGAM1
complement component C1 complex	GO:0005602	CC	1.60834	0.00155767	0.0485895	C1QB/C1QA/C1QC
complement component C1q complex	GO:0062167	CC	1.60834	0.00155767	0.0485895	C1QB/C1QA/C1QC
acidic amino acid transmembrane transporter activity	GO:0015172	MF	1.86985	0.00157193	0.0488118	SLC7A11/SLC1A7/SLC1A5/SLC17A7/SLC25A18/SLC38A6/SLC38A2
maturation of SSU-rRNA	GO:0030490	BP	1.77719	0.00161494	0.0499209	RRP36/RPS19/RPP40/BYSL/NOP14/NOB1/RPS8/RRS1/IMP3/UTP6/RPS16/DDX52/RPS28/WDR43/WDR46/IMP4/DCAF13/NGDN/RPS21/NOL10/GTF2H5/ERCC2/DHX37/HEATR1/UTP3/SNU13/ABT1/TSR3/TBL3/UTP20/SRFBP1/LSM6/RIOK1/RIOK2/KRI1/BMS1/NOL7/FCF1/RPS14
