# Supplementary material for: Characterization of human living myocardial slices culture-induced adaptations: a translational perspective
Source: J Mol Cell Cardiol Plus. 2025 Jun 17;13:100465. doi: 10.1016/j.jmccpl.2025.100465 (PMC12212253; doi:10.1016/j.jmccpl.2025.100465)
Supplement: Supplemental Table 2 — Downregulated pathways. [file mmc2.xls]

## Sheet: SupplementaryTable2_Downregulat
Downregulated pathways Day 0 vs Day 10±1
Description	ID	ONTOLOGY	NES	pvalue	p.adjust	core_enrichment
sarcomere	GO:0030017	CC	-2.24976	1e-10	1.24e-07	LDB3/KY/FLNB/UNC45B/ARHGEF25/SCN5A/KLHL41/TTN/CAPN3/CFL2/PDLIM5/MYBPC3/MYOM3/CAVIN4/ABCC9/MYH3/ACTN2/CMYA5/MYL4/DST/PRICKLE4/KCNN2/C10orf71/CASQ2/PPP1R12B/ANK2/RYR1/ADPRHL1/FHL2/MYOZ1/PGM5/ACTC1/ATP2B4/FHOD3/STYXL2/ANKRD2/DMD/MYPN/SLC8A1/PDE4B/SYNPO2L/MYO18B/ABRA/XIRP2/ANKRD1/MYZAP/PLEC/CACNA1C/LMOD2/KCNE1/SYNE1/FLNC/RYR2/PDLIM3/SORBS2/MYL12A/CASQ1/LRRC10/MYOM1/NRAP/ACTA1/OBSCN/MYL7/ANK1/KCNA5/MY…
cardiac muscle tissue development	GO:0048738	BP	-2.21272	1e-10	1.24e-07	SKI/FOXP1/SCN5A/TBX20/FGF2/TTN/KDM6B/MYOCD/SMAD7/WNT5A/PDLIM5/EDNRA/PROX1/MYBPC3/GATA6/SGCD/CITED2/ACTN2/ENG/FGF9/DLL4/BMP5/RARB/COL14A1/NOTCH1/AKAP6/VEGFA/WT1/ADPRHL1/AKAP13/ALPK3/NOX4/FHL2/PRICKLE1/ACTC1/PRKAR1A/FHOD3/IRX3/TBX3/SGCG/NRG1/SLC8A1/CACNA1G/MYO18B/ERBB3/BMP4/CXADR/XIRP2/ANKRD1/FZD7/SOX6/PLEC/ALPK2/FOXC1/DSG2/SYNE1/EDN1/IGF1/RYR2/HEY1/SORBS2/LRRC10/SIK1/NRAP/MYH11/S1PR1/MYL7/EFNB2/BM…
contractile fiber	GO:0043292	CC	-2.18576	1e-10	1.24e-07	LDB3/KY/FLNB/UNC45B/ARHGEF25/SCN5A/KLHL41/TTN/CAPN3/CFL2/PDLIM5/MYBPC3/MYOM3/CAVIN4/ABCC9/MYH3/ACTN2/CMYA5/MYL4/DST/PRICKLE4/KCNN2/C10orf71/CASQ2/PPP1R12B/ANK2/RYR1/SVIL/ADPRHL1/FHL2/MYOZ1/PGM5/ACTC1/ATP2B4/FHOD3/STYXL2/ANKRD2/DMD/MYPN/SLC8A1/PDE4B/SYNPO2L/MYO18B/ABRA/XIRP2/ANKRD1/MYZAP/PLEC/NPNT/CACNA1C/LMOD2/KCNE1/SYNM/SYNE1/FLNC/RYR2/PDLIM3/SORBS2/MYL12A/CASQ1/LRRC10/MYOM1/NRAP/MYH11/ACTA1/OBS…
myofibril	GO:0030016	CC	-2.14745	1e-10	1.24e-07	LDB3/KY/FLNB/UNC45B/ARHGEF25/SCN5A/KLHL41/TTN/CAPN3/CFL2/PDLIM5/MYBPC3/MYOM3/CAVIN4/ABCC9/MYH3/ACTN2/CMYA5/MYL4/DST/PRICKLE4/KCNN2/C10orf71/CASQ2/PPP1R12B/ANK2/RYR1/SVIL/ADPRHL1/FHL2/MYOZ1/PGM5/ACTC1/ATP2B4/FHOD3/STYXL2/ANKRD2/DMD/MYPN/SLC8A1/PDE4B/SYNPO2L/MYO18B/ABRA/XIRP2/ANKRD1/MYZAP/PLEC/CACNA1C/LMOD2/KCNE1/SYNM/SYNE1/FLNC/RYR2/PDLIM3/SORBS2/MYL12A/CASQ1/LRRC10/MYOM1/NRAP/ACTA1/OBSCN/MYL7/ANK…
muscle tissue development	GO:0060537	BP	-2.00842	1e-10	1.24e-07	ACADM/HOMER1/PPP1R13L/NF1/CCNT2/DSP/BCL9/GJA1/XK/LARGE1/LMOD3/MEIS1/MYOZ2/SOX8/ELN/SGCB/KCNJ8/NDRG4/MAPK11/ATF3/FLNB/SKI/FOXP1/SCN5A/TBX20/FGF2/KLHL41/TTN/KDM6B/HLF/MYOCD/SMAD7/SOX11/WNT5A/CFL2/PDLIM5/EDNRA/PROX1/MYBPC3/GATA6/SGCD/SRPK3/PPARGC1A/HDAC9/CITED2/ACTN2/RBM24/ENG/FGF9/DLL4/BMP5/RARB/COL14A1/NOTCH1/AKAP6/VEGFA/NEURL1/SOX9/RYR1/SVIL/WT1/ADPRHL1/MYH14/AKAP13/ALPK3/NOX4/ITGA8/FHL2/MYOZ1/MY…
blood circulation	GO:0008015	BP	-1.96432	1e-10	1.24e-07	TTN/BMPR2/TRPM4/EXT1/SMAD7/KCNMB4/TJP1/EDNRA/ITGA4/MYBPC3/GATA6/TRPC1/SGCD/CD38/KCNMA1/ABCC9/SCN4A/FGF13/EMILIN2/ABAT/MYL4/SH3GL2/CDH5/KCNN2/GCH1/CAMK2D/S100A1/CASQ2/PDE3A/GPD1L/VEGFA/ANK2/DSC2/PDE5A/ADRA2C/PTPRJ/ATP1A3/ADCY6/BBS2/GRIP2/SGK1/PTP4A3/ACTC1/KCNK6/ATP2B4/IRX3/SCNN1D/SLC4A5/VEGFC/SPX/ITGA1/F5/FGF12/PDE4D/TBXA2R/NOS3/KCNMB1/SGCG/DMD/C2CD4B/PTGS2/SLC8A1/PDE4B/CACNA1G/ACSM3/ACE2/CXADR/TN…
cell-cell adhesion via plasma-membrane adhesion molecules	GO:0098742	BP	-2.20407	1.71e-10	1.96e-07	PTPRM/PCDHGB3/PCDHGA4/PCDHB16/CLSTN3/PCDHB4/ICAM1/PCDHGA1/PCDHB7/CEACAM19/PCDH1/EFNA5/PCDHGB5/CDH13/FAT4/AJUBA/PCDH7/PKD1/ADGRL3/CDH24/PCDHB8/NTNG2/HMCN1/PCDHGB6/SDK2/CADM2/PCDHGB7/CNTN4/CDH5/PTPRF/PCDHGB2/PCDH17/PCDHGA6/PCDHGC5/PCDHGA7/PLXNB3/PCDHGB1/ALCAM/PCDHGA9/DSC2/PCDHB5/PCDHB15/PCDHGA3/SCARF1/PCDHGA10/CDH2/LRRC4/PCDHGA8/PCDH10/MYPN/PCDHAC2/PCDHGA5/MBP/JAML/CELSR1/CXADR/AMIGO2/MPZL2/DSG2/PC…
MHC protein complex binding	GO:0023023	MF	-2.46744	1.86e-10	1.96e-07	HLA-DMA/KLRD1/LILRB2/HLA-DPA1/HLA-DPB1/HLA-DRB4/HLA-DRB5/HLA-DRB3/HLA-DRB1/HLA-DQB1/CD74/HLA-DRA/HLA-DOA/HLA-DQA1
striated muscle tissue development	GO:0014706	BP	-2.16043	2.4e-10	2.35e-07	SKI/FOXP1/SCN5A/TBX20/FGF2/TTN/KDM6B/MYOCD/SMAD7/WNT5A/PDLIM5/EDNRA/PROX1/MYBPC3/GATA6/SGCD/CITED2/ACTN2/ENG/FGF9/DLL4/BMP5/RARB/COL14A1/NOTCH1/AKAP6/VEGFA/WT1/ADPRHL1/AKAP13/ALPK3/NOX4/FHL2/PGM5/PRICKLE1/ACTC1/PRKAR1A/FHOD3/IRX3/TBX3/EYA1/SGCG/NRG1/SLC8A1/CACNA1G/MYO18B/ERBB3/BMP4/CXADR/XIRP2/ANKRD1/FZD7/SOX6/PLEC/ALPK2/FOXC1/DSG2/SYNE1/EDN1/IGF1/RYR2/HEY1/SORBS2/LRRC10/SIK1/NRAP/MYH11/S1PR1/MYL…
muscle system process	GO:0003012	BP	-1.9818	3.2e-10	2.92e-07	FOXP1/SCN5A/TBX20/PDE9A/KLHL41/CACNA2D1/TTN/TRPM4/MYOCD/SMAD7/SMTN/PDLIM5/EDNRA/UTRN/MYBPC3/GATA6/SLMAP/SGCD/CD38/KCNMA1/ABCC9/MYH3/SCN4A/FGF13/ABAT/TNFRSF1B/MYL4/KCNN2/CAMK2D/CASQ2/COL14A1/GPD1L/NOTCH1/AKAP6/PPP1R12B/ANK2/RYR1/DSC2/PDE5A/MYH14/ADRA2C/BBS2/GRIP2/MYOZ1/MYLK/CAMK2B/ATP2B4/TBX3/SPX/ANKRD2/SSPN/FGF12/PDE4D/TBXA2R/NOS3/CNN1/DMD/PTGS2/NR4A1/SLC8A1/PDE4B/CACNA1G/SULF2/ACE2/TNNI3K/TRPV1/…
muscle contraction	GO:0006936	BP	-2.04789	6.21e-10	4.84e-07	SCN5A/TBX20/KLHL41/CACNA2D1/TTN/TRPM4/MYOCD/SMAD7/SMTN/EDNRA/UTRN/MYBPC3/SLMAP/SGCD/CD38/KCNMA1/ABCC9/MYH3/SCN4A/FGF13/ABAT/MYL4/KCNN2/CAMK2D/CASQ2/GPD1L/PPP1R12B/ANK2/RYR1/DSC2/PDE5A/MYH14/ADRA2C/BBS2/GRIP2/MYLK/ATP2B4/TBX3/SPX/ANKRD2/SSPN/FGF12/PDE4D/TBXA2R/CNN1/DMD/PTGS2/NR4A1/SLC8A1/PDE4B/CACNA1G/SULF2/ACE2/TNNI3K/TRPV1/KCNJ3/KCNJ12/NPNT/CACNA1C/LMOD2/DSG2/KCNE1/SYNM/STC1/EDN1/ADORA1/RYR2/P2R…
circulatory system process	GO:0003013	BP	-1.8837	5.76e-10	4.84e-07	TRPM4/EXT1/SLC7A2/SMAD7/KCNMB4/TJP1/FABP5/SLC16A1/EDNRA/SLC6A13/ITGA4/MYBPC3/GATA6/TRPC1/SGCD/CD38/KCNMA1/ABCC9/SCN4A/FGF13/EMILIN2/ABAT/MYL4/SH3GL2/CDH5/KCNN2/SLC2A4/GCH1/CAMK2D/S100A1/CASQ2/INSR/PDE3A/GPD1L/VEGFA/ANK2/DSC2/PDE5A/AKAP13/ADRA2C/PTPRJ/ATP1A3/ADCY6/BBS2/GRIP2/SGK1/NOX4/PTP4A3/ACTC1/KCNK6/ATP2B4/IRX3/SCNN1D/SLC4A5/VEGFC/SLC38A3/LEPR/SPX/ITGA1/F5/FGF12/PDE4D/TBXA2R/NOS3/KCNMB1/SGCG/D…
cellular anatomical entity morphogenesis	GO:0032989	BP	-1.78015	6.36e-10	4.84e-07	PHLDB2/SEMA6C/SLIT3/CNTNAP1/SPG11/IMPACT/WDR47/NEBL/CLASP2/SARM1/CELSR3/NLGN1/CHRNA7/SLITRK6/DAB1/WNT3/GDNF/PRKCZ/SLC9A8/ROCK1/NRP1/EEF2K/ALS2/ARHGAP35/FZD4/ATP9A/FARP1/NEK3/LZTS1/XK/TUBB2B/NOTCH3/LMOD3/MYOZ2/APP/PTPRM/PLXNA1/PRKN/RAB3A/ANK3/ADORA2A/BTBD3/BCL11A/DOCK10/DNM3/TIAM1/KIDINS220/PACSIN1/ABI2/KIF5C/SPTBN4/LDB3/SCN11A/LRP4/EFNA5/CSF1R/ARHGEF25/MAPT/EPHB3/RAB21/MEGF8/KLHL41/VANGL2/TTN/NR4…
animal organ morphogenesis	GO:0009887	BP	-1.70204	1.4e-09	9.56e-07	FBXW7/ABLIM1/FZD6/KIF26B/PPP1R13L/NF1/NRP1/FLVCR1/FZD5/DSP/EVL/BCOR/TRAF6/MED12/GJA1/LARGE1/WDPCP/MEIS1/IRX5/CCN2/SOX8/ELN/ADAMTS1/PTPRM/SETDB2/PLXNA1/CSGALNACT1/LIMS2/HAS2/RORB/KDM2B/TBX19/KCNJ8/NDRG4/PDGFC/ABI2/RAB33B/PEX7/TMEM176B/FZD1/JAG1/LRP4/WDR48/CSF1R/HPN/E2F5/SKI/NPHP3/SCN5A/MEGF8/TBX20/TP63/TSPAN12/FGF2/FLI1/VANGL2/PAPPA2/PKD1/COL8A1/SYCP2/ID3/TTN/BMPR2/ACTG2/AHDC1/EXT1/RARG/HS3ST3A1/S…
MHC class II protein complex binding	GO:0023026	MF	-2.38591	2.43e-09	1.51e-06	HLA-DPA1/HLA-DPB1/HLA-DRB4/HLA-DRB5/HLA-DRB3/HLA-DRB1/HLA-DQB1/CD74/HLA-DRA/HLA-DOA/HLA-DQA1
homophilic cell adhesion via plasma membrane adhesion molecules	GO:0007156	BP	-2.27445	2.55e-09	1.52e-06	PTPRM/PCDHGB3/PCDHGA4/PCDHB16/CLSTN3/PCDHB4/PCDHGA1/PCDHB7/PCDH1/PCDHGB5/CDH13/FAT4/PCDH7/PKD1/CDH24/PCDHB8/HMCN1/PCDHGB6/SDK2/CADM2/PCDHGB7/CNTN4/CDH5/PCDHGB2/PCDH17/PCDHGA6/PCDHGC5/PCDHGA7/PLXNB3/PCDHGB1/PCDHGA9/DSC2/PCDHB5/PCDHB15/PCDHGA3/PCDHGA10/CDH2/PCDHGA8/PCDH10/MYPN/PCDHAC2/PCDHGA5/CELSR1/AMIGO2/MPZL2/DSG2/PCDHGA2/PCDH20/DSC1/L1CAM/PCDH19/DCHS1/KIRREL3/CDH23/DSG1/CDHR3/DSCAML1/CEACAM1/HM…
muscle cell development	GO:0055001	BP	-2.17872	2.81e-09	1.6e-06	SKI/FOXP1/KLHL41/TTN/CAPN3/CFL2/PDLIM5/EDNRA/PROX1/MYBPC3/MYOM3/SGCD/HDAC9/MYH3/ACTN2/ENG/COL14A1/NOTCH1/AKAP6/VEGFA/ANK2/RYR1/ADPRHL1/AKAP13/ALPK3/NFATC2/FHL2/MYOZ1/PGM5/PRICKLE1/ACTC1/PRKAR1A/FHOD3/TBX3/DMD/MYPN/BCL2/SLC8A1/SYNPO2L/MYO18B/BMP4/CXADR/ANKRD1/TMEM182/PLEC/ALPK2/LMOD2/EDN1/IGF1/FLNC/SORBS2/CASQ1/LRRC10/MYOM1/NRAP/MYH11/ACTA1/OBSCN/CACNA2D2/MYOM2/RAMP2/COMP/NEB/TNNT1/CSRP3/MYL2/MYH7…
regulation of muscle system process	GO:0090257	BP	-2.11598	3.6e-09	1.85e-06	TRPM4/MYOCD/SMAD7/MYBPC3/SCN4A/FGF13/ABAT/TNFRSF1B/CAMK2D/CASQ2/NOTCH1/AKAP6/PPP1R12B/ANK2/DSC2/PDE5A/ADRA2C/CAMK2B/ATP2B4/SPX/PDE4D/TBXA2R/NOS3/CNN1/DMD/PTGS2/NR4A1/SLC8A1/PDE4B/ACE2/TNNI3K/NPNT/CACNA1C/DSG2/STC1/EDN1/IGF1/ADORA1/RYR2/P2RX1/IGFBP5/CASQ1/ADRA2B/CTNNA3/ABCC8/NR4A3/TNNT1/RNF207/CHRNA3/MYL2/TNNI3/MYH7/NPPA/TNNT3/GJA5/TNNI1/PI16
MHC class II protein complex	GO:0042613	CC	-2.2709	4.9e-09	2.24e-06	HLA-DMA/HLA-DPA1/HLA-DPB1/HLA-DRB4/HLA-DRB5/HLA-DRB3/HLA-DRB1/HLA-DQB1/CD74/HLA-DRA/HLA-DOA/HLA-DQA1
regulation of system process	GO:0044057	BP	-1.89266	4.74e-09	2.24e-06	TRPM4/MYOCD/SMAD7/KCNMB4/FABP5/EDNRA/ITGA4/MYBPC3/TRPC1/CD38/ABCC9/SCN4A/FGF13/TPPP/ABAT/TNFRSF1B/MYL4/KCNN2/BEGAIN/TMEM25/GCH1/CAMK2D/S100A1/CASQ2/GPD1L/NOTCH1/AKAP6/PPP1R12B/ANK2/DSC2/CRY2/PDE5A/ADRA2C/ATP1A3/SGK1/SHANK3/CAMK2B/ATP2B4/IRX3/SPX/FGF12/NLGN3/PDE4D/TBXA2R/NOS3/CNN1/DMD/PTGS2/NR4A1/SLC8A1/PDE4B/CACNA1G/ACE2/CXADR/TNNI3K/TRPV1/STX1B/KCNJ3/JAM2/KCNJ12/NPNT/CACNA1C/GLP1R/DSG2/KCNE1/STC…
cell-cell adhesion	GO:0098609	BP	-1.67994	7.41e-09	2.98e-06	RGCC/PCDHGB3/IL12A/PCDHGA4/AGER/DENND6A/LIMS2/HAS2/ANK3/ADORA2A/CD70/PCDHB16/CLSTN3/PIK3R6/PCDHB4/RAC2/ICAM1/PCDHGA1/PCDHB7/TMEM131L/CEACAM19/JAG1/PCDH1/EFNA5/CD200/PCDHGB5/CDH13/FAT4/HLA-E/IGSF5/ARID1A/EPHB3/MAGI1/CD1D/AJUBA/PCDH7/PKD1/ADGRL3/ITGBL1/DUSP3/EXT1/NT5E/SMAD7/SOX13/TJP1/ZMIZ1/SOX4/WNT5A/KIFC3/PDLIM5/COL8A2/NFKBIZ/ZFP36L1/ITGA4/LPP/CDH24/PCDHB8/NTNG2/HMCN1/CITED2/LRRC32/PCDHGB6/SDK2/E…
heart development	GO:0007507	BP	-1.78942	7.67e-09	3e-06	SKI/NPHP3/FOXP1/SCN5A/MEGF8/TBX20/FGF2/CNTRL/VANGL2/PKD1/ID3/TTN/KDM6B/BMPR2/TBC1D32/UTY/EXT1/MYOCD/SMAD7/SOX11/ZMIZ1/SOX4/WNT5A/CRIP1/PDLIM5/EDNRA/PROX1/ZFP36L1/MYBPC3/NSD2/GATA6/SGCD/HDAC9/CITED2/ABCC9/SPRY1/ACTN2/RBM24/TNFRSF1B/ENG/CCDC40/FGF9/MDM4/DLL4/WNT11/PRICKLE4/BMP5/RARB/COL14A1/INSR/NOTCH1/AKAP6/VEGFA/SMYD2/SNAI1/DUSP6/ANK2/SOX9/RYR1/WT1/ADPRHL1/AKAP13/ALPK3/GATA3/NOX4/FHL2/PRICKLE1/AC…
muscle structure development	GO:0061061	BP	-1.72694	8.15e-09	3.1e-06	DOCK5/SPEG/LDB3/SCN11A/FZD1/KY/JAG1/HBEGF/FLNB/UNC45B/MYEF2/FOXK1/EID2B/SKI/FOXP1/ARID1A/TBX20/IGFBP3/KLHL41/DISP1/ID3/TTN/KDM6B/BMPR2/HLF/ADGRB1/CAPN3/MYOCD/SMAD7/SOX11/SMTN/SOX4/WNT5A/CFL2/PDLIM5/EDNRA/UTRN/PROX1/ZFP36L1/MYBPC3/PLCB1/MYOM3/GATA6/SGCD/SRPK3/HDAC9/CAVIN4/CITED2/MYH3/ACTN2/RBM24/ARID5B/ENG/FGF9/DLL4/LAMA5/PTGFRN/PRICKLE4/NOTCH4/RARB/COL14A1/NOTCH1/AKAP6/VEGFA/NEURL1/ANK2/SOX9/RYR1…
MHC class II receptor activity	GO:0032395	MF	-2.03054	9.43e-09	3.4e-06	HLA-DRB3/HLA-DRB1/HLA-DQB1/HLA-DRA/HLA-DOA/HLA-DQA1
plasma membrane protein complex	GO:0098797	CC	-1.86658	1.07e-08	3.75e-06	KCNMB4/LIME1/CASP10/UTRN/ITGA4/BTBD8/TNK2/SGCD/KCNAB1/CDH24/KCNMA1/GNAZ/ABCC9/SCN4A/SHISA8/HLA-F/CSF2RB/CDH5/INSR/TSPAN32/ADAM8/ZAP70/IFNLR1/NOXA1/ALCAM/SORBS1/RYR1/CATSPER2/ATP1A3/HLA-DMA/NOX4/ITGA8/KCNA4/PGM5/IGF1R/KCNK6/CDH2/ITGA1/GJC2/ATP1B4/STON2/SSPN/PDE4D/KCNA6/KCNMB1/SGCG/DMD/PDE4B/CACNA1G/ERBB3/KCNQ4/ACVR2B/KCNJ3/CACNA1C/CACNA1B/KCNE1/GNB3/GJA3/GRIN2C/IGF1/GRIK2/KCNC4/GJD3/GJA4/KCNB1/CHR…
regulation of muscle contraction	GO:0006937	BP	-2.16038	1.45e-08	4.66e-06	TRPM4/MYOCD/SMAD7/MYBPC3/SCN4A/FGF13/ABAT/CAMK2D/CASQ2/PPP1R12B/ANK2/DSC2/PDE5A/ADRA2C/SPX/PDE4D/TBXA2R/CNN1/DMD/PTGS2/NR4A1/SLC8A1/PDE4B/ACE2/TNNI3K/NPNT/CACNA1C/DSG2/STC1/EDN1/ADORA1/RYR2/P2RX1/CASQ1/ADRA2B/CTNNA3/TNNT1/RNF207/CHRNA3/MYL2/TNNI3/MYH7/NPPA/TNNT3/GJA5/TNNI1
striated muscle cell differentiation	GO:0051146	BP	-1.97766	1.46e-08	4.66e-06	TTN/KDM6B/ADGRB1/CAPN3/MYOCD/CFL2/PDLIM5/PROX1/MYBPC3/MYOM3/GATA6/SGCD/HDAC9/MYH3/ACTN2/RBM24/PTGFRN/RARB/COL14A1/NOTCH1/AKAP6/VEGFA/RYR1/RIPOR2/WT1/ADPRHL1/AKAP13/ALPK3/NFATC2/NOX4/FHL2/MYOZ1/PGM5/PRICKLE1/ACTC1/PRKAR1A/CDH2/FHOD3/IRX3/TBX3/MYPN/NRG1/BCL2/SLC8A1/SYNPO2L/MYO18B/BMP4/CXADR/ANKRD1/TMEM182/FZD7/IGF2/SOX6/PLEC/JAM2/ALPK2/LMOD2/SYNE1/EDN1/IGF1/FLNC/SORBS2/IGFBP5/CASQ1/LRRC10/SIK1/MYOM…
heart morphogenesis	GO:0003007	BP	-2.00372	2.2e-08	6.84e-06	PPP1R13L/NRP1/DSP/GJA1/ELN/ADAMTS1/SETDB2/HAS2/TBX19/KCNJ8/NDRG4/FZD1/JAG1/NPHP3/MEGF8/TBX20/VANGL2/TTN/BMPR2/EXT1/SMAD7/SOX11/ZMIZ1/SOX4/WNT5A/EDNRA/PROX1/MYBPC3/NSD2/GATA6/CITED2/ABCC9/SPRY1/ENG/CCDC40/MDM4/DLL4/WNT11/BMP5/INSR/NOTCH1/VEGFA/SNAI1/SOX9/RYR1/ADPRHL1/GATA3/FHL2/PRICKLE1/ACTC1/SOX18/TBX3/EYA1/NOS3/NRG1/EPHB4/SYNPO2L/RBM20/ADGRG6/BMP4/XIRP2/ANKRD1/ALPK2/FOXC1/EDN1/NPY1R/CCM2L/RYR2/H…
cardiocyte differentiation	GO:0035051	BP	-2.11201	2.86e-08	8.71e-06	TTN/KDM6B/MYOCD/PDLIM5/EDNRA/PROX1/GATA6/SGCD/CITED2/SPRY1/ACTN2/RARB/COL14A1/NOTCH1/AKAP6/VEGFA/WT1/ADPRHL1/AKAP13/ALPK3/NOX4/FHL2/PRICKLE1/ACTC1/FHOD3/IRX3/SOX18/TBX3/NRG1/SLC8A1/MYO18B/BMP4/CXADR/FZD7/SOX6/PLEC/ALPK2/SYNE1/EDN1/IGF1/SORBS2/LRRC10/SIK1/VCAM1/NRAP/MYH11/EFNB2/BMP7/INHBA/NEB/CSRP3/TGFB2/MYL2/SOX17/PI16
MHC protein complex	GO:0042611	CC	-2.28754	3.54e-08	1.03e-05	HLA-DPA1/HLA-DPB1/HLA-DRB4/HLA-DRB5/HLA-DRB3/HLA-DRB1/HLA-DQB1/CD74/HLA-DRA/HLA-DOA/HLA-DQA1
haptoglobin binding	GO:0031720	MF	-1.63964	3.55e-08	1.03e-05	HBA2/HBB
heart process	GO:0003015	BP	-1.98939	5.97e-08	1.7e-05	MAP2K6/KCNJ8/FXYD1/SPTBN4/SCN11A/HBEGF/SCN5A/CACNA2D1/TTN/TRPM4/EXT1/SMAD7/EDNRA/MYBPC3/GATA6/TRPC1/SGCD/ABCC9/SCN4A/FGF13/MYL4/KCNN2/GCH1/CAMK2D/S100A1/CASQ2/GPD1L/ANK2/DSC2/PDE5A/AKAP13/ATP1A3/NOX4/ACTC1/ATP2B4/IRX3/SPX/FGF12/PDE4D/NOS3/SGCG/DMD/SLC8A1/PDE4B/CACNA1G/ACE2/CXADR/TNNI3K/TRPV1/KCNJ3/KCNJ12/CACNA1C/GLP1R/DSG2/KCNE1/STC1/EDN1/GJD3/ADORA1/RYR2/KCNJ5/SCN7A/CORIN/MYL7/CTNNA3/KCNA5/SCN2B…
regulation of striated muscle contraction	GO:0006942	BP	-2.2356	7.78e-08	2.11e-05	TRPM4/SMAD7/MYBPC3/SCN4A/FGF13/CAMK2D/CASQ2/ANK2/DSC2/PDE5A/PDE4D/DMD/NR4A1/SLC8A1/PDE4B/ACE2/TNNI3K/CACNA1C/DSG2/STC1/ADORA1/RYR2/CASQ1/CTNNA3/RNF207/MYL2/TNNI3/MYH7/NPPA/TNNT3/GJA5/TNNI1
MHC class II protein complex assembly	GO:0002399	BP	-2.21608	7.87e-08	2.11e-05	HLA-DMA/HLA-DPA1/HLA-DPB1/HLA-DRB4/HLA-DRB5/HLA-DRB3/HLA-DRB1/HLA-DQB1/HLA-DRA/HLA-DOA/HLA-DQA1
peptide antigen assembly with MHC class II protein complex	GO:0002503	BP	-2.21608	7.87e-08	2.11e-05	HLA-DMA/HLA-DPA1/HLA-DPB1/HLA-DRB4/HLA-DRB5/HLA-DRB3/HLA-DRB1/HLA-DQB1/HLA-DRA/HLA-DOA/HLA-DQA1
striated muscle contraction	GO:0006941	BP	-2.00268	1.73e-07	4.09e-05	HOMER1/PPP1R13L/REM1/DSP/KCNJ2/GJA1/LARGE1/LMOD3/RCSD1/MAP2K6/KCNJ8/SCN11A/SCN5A/KLHL41/CACNA2D1/TTN/TRPM4/SMAD7/MYBPC3/SGCD/ABCC9/MYH3/SCN4A/FGF13/MYL4/KCNN2/CAMK2D/CASQ2/GPD1L/ANK2/RYR1/DSC2/PDE5A/MYH14/FGF12/PDE4D/DMD/NR4A1/SLC8A1/PDE4B/CACNA1G/ACE2/TNNI3K/KCNJ3/CACNA1C/DSG2/KCNE1/SYNM/STC1/ADORA1/RYR2/KCNJ5/CASQ1/SCN7A/CTNNA3/KCNA5/SCN2B/TNNT1/RNF207/CSRP3/MYL2/TNNI3/MYH7/NPPA/TNNT3/GJA5/TNNI1
MHC protein complex assembly	GO:0002396	BP	-2.28067	1.91e-07	4.15e-05	HLA-DMA/HLA-DPA1/HLA-DPB1/HLA-DRB4/HLA-DRB5/HLA-DRB3/HLA-DRB1/HLA-DQB1/HLA-DRA/HLA-DOA/HLA-DQA1
peptide antigen assembly with MHC protein complex	GO:0002501	BP	-2.28067	1.91e-07	4.15e-05	HLA-DMA/HLA-DPA1/HLA-DPB1/HLA-DRB4/HLA-DRB5/HLA-DRB3/HLA-DRB1/HLA-DQB1/HLA-DRA/HLA-DOA/HLA-DQA1
transmembrane signaling receptor activity	GO:0004888	MF	-1.72036	1.85e-07	4.15e-05	TNFRSF1B/ENG/ADGRG1/CSF2RB/LPAR3/PTPRF/INSR/NOTCH1/PLXNB3/IFNLR1/ADGRF5/TNFRSF25/NTRK2/OR1A1/ADRA2C/C5AR2/GHR/LIFR/GABRE/SCARF1/EPHA7/VN1R1/CLEC1A/IGF1R/ROR1/P2RX7/CRIM1/LEPR/PLXNC1/TMEM63C/VLDLR/OR5AS1/CRHR2/LPAR6/TBXA2R/GABRB1/LTBP1/EPHB4/CLEC2D/CD300LG/ADGRG6/CELSR1/ERBB3/BCAM/TRPV1/FZD7/IL17RD/KLRD1/EPHA4/ACVR2B/CSF3R/GFRA3/CYSLTR2/MPL/GLP1R/LILRB2/NPY1R/SORCS2/GRIN2C/NPR3/GRIK2/ADORA1/MST1R/…
cell surface	GO:0009986	CC	-1.66131	1.87e-07	4.15e-05	PDGFC/GPRC5B/ICAM1/CUBN/CEACAM19/FZD1/LRP4/SCUBE2/HBEGF/EFNA5/CD200/CSF1R/ABCA1/HPN/CDH13/HLA-E/MELTF/IGSF5/SCN5A/CD1D/THBD/LMO7/PKD1/BMPR2/TNFRSF11A/NEU3/F3/ITGBL1/LRRC24/NT5E/MYO18A/BTN3A3/CLU/INTU/WNT5A/DIP2A/ITGA4/ADAMTS13/CD38/TNS1/LRRC32/ENG/HLA-F/CSF2RB/PTGFRN/CDH5/ASTN1/KCNN2/NOTCH4/EGFL8/SLC2A4/INSR/NOTCH1/CSPG4/TSPAN32/VEGFA/MMP16/PLXNB3/ADAM8/LY6G5B/ALCAM/ADGRF5/SCUBE3/CD34/PTPRJ/GHR/L…
signaling receptor activity	GO:0038023	MF	-1.64355	1.94e-07	4.15e-05	NR4A2/BMPR2/TNFRSF11A/ADGRL3/ADGRB1/F3/PLXNA2/RARG/NLRP1/OR6C74/EDNRA/UNC5CL/ITGA4/TNFRSF6B/MC1R/NR5A2/VIPR2/NOD1/ABCC9/RXRG/TLR9/TNFRSF1B/ENG/ADGRG1/CSF2RB/LPAR3/PTPRF/ESRRB/NOTCH4/RARB/INSR/PDE3A/NOTCH1/CSPG4/PAQR6/NR3C2/PLXNB3/IFNLR1/PRTG/ADGRF5/PAQR8/TNFRSF25/CRY2/NRXN3/NTRK2/OR1A1/ADRA2C/C5AR2/GHR/LIFR/GABRE/SCARF1/EPHA7/VN1R1/CLEC1A/IGF1R/ROR1/P2RX7/CRIM1/LEPR/PLXNC1/TMEM63C/AMOT/VLDLR/OR5A…
molecular transducer activity	GO:0060089	MF	-1.64355	1.94e-07	4.15e-05	NR4A2/BMPR2/TNFRSF11A/ADGRL3/ADGRB1/F3/PLXNA2/RARG/NLRP1/OR6C74/EDNRA/UNC5CL/ITGA4/TNFRSF6B/MC1R/NR5A2/VIPR2/NOD1/ABCC9/RXRG/TLR9/TNFRSF1B/ENG/ADGRG1/CSF2RB/LPAR3/PTPRF/ESRRB/NOTCH4/RARB/INSR/PDE3A/NOTCH1/CSPG4/PAQR6/NR3C2/PLXNB3/IFNLR1/PRTG/ADGRF5/PAQR8/TNFRSF25/CRY2/NRXN3/NTRK2/OR1A1/ADRA2C/C5AR2/GHR/LIFR/GABRE/SCARF1/EPHA7/VN1R1/CLEC1A/IGF1R/ROR1/P2RX7/CRIM1/LEPR/PLXNC1/TMEM63C/AMOT/VLDLR/OR5A…
myofibril assembly	GO:0030239	BP	-2.25295	2.26e-07	4.59e-05	KLHL41/TTN/CAPN3/CFL2/PROX1/MYBPC3/MYOM3/MYH3/ACTN2/ADPRHL1/AKAP13/MYOZ1/PGM5/ACTC1/PRKAR1A/FHOD3/MYPN/SYNPO2L/ANKRD1/PLEC/LMOD2/EDN1/FLNC/CASQ1/MYOM1/NRAP/MYH11/ACTA1/OBSCN/MYOM2/NEB/TNNT1/CSRP3/MYL2/MYH7/TNNT3
I band	GO:0031674	CC	-2.05878	2.47e-07	4.83e-05	LDB3/KY/FLNB/UNC45B/SCN5A/TTN/CAPN3/CFL2/PDLIM5/CAVIN4/ACTN2/DST/PRICKLE4/KCNN2/C10orf71/CASQ2/PPP1R12B/ANK2/RYR1/FHL2/MYOZ1/PGM5/ACTC1/ATP2B4/FHOD3/ANKRD2/DMD/MYPN/SLC8A1/PDE4B/SYNPO2L/MYO18B/XIRP2/ANKRD1/MYZAP/PLEC/CACNA1C/KCNE1/FLNC/RYR2/PDLIM3/SORBS2/MYL12A/CASQ1/NRAP/OBSCN/ANK1/KCNA5/NEB/CSRP3/MYOZ3/MYH7/KLHL40
regulation of blood circulation	GO:1903522	BP	-1.95399	3.29e-07	6.34e-05	BMPR2/TRPM4/SMAD7/KCNMB4/EDNRA/ITGA4/TRPC1/CD38/ABCC9/FGF13/MYL4/KCNN2/GCH1/CAMK2D/S100A1/CASQ2/GPD1L/ANK2/DSC2/PDE5A/ADRA2C/ATP1A3/ATP2B4/IRX3/SPX/PDE4D/TBXA2R/NOS3/DMD/PTGS2/SLC8A1/PDE4B/CACNA1G/ACE2/CXADR/TNNI3K/TRPV1/KCNJ3/KCNJ12/CACNA1C/GLP1R/DSG2/KCNE1/STC1/EDN1/GJD3/ADORA1/RYR2/P2RX1/KCNJ5/ITGA9/ADRA2B/HRH2/CORIN/CTNNA3/KCNA5/SCN2B/CYP2J2/ATP1B2/RNF207/ATP2A3/CSRP3/TGFB2/MYL2/TNNI3/MYH7/NP…
striated muscle cell development	GO:0055002	BP	-2.24111	3.55e-07	6.58e-05	KLHL41/TTN/CAPN3/CFL2/PROX1/MYBPC3/MYOM3/MYH3/ACTN2/ADPRHL1/AKAP13/MYOZ1/PGM5/ACTC1/PRKAR1A/FHOD3/MYPN/SYNPO2L/ANKRD1/PLEC/LMOD2/EDN1/FLNC/CASQ1/MYOM1/NRAP/MYH11/ACTA1/OBSCN/MYOM2/NEB/TNNT1/CSRP3/MYL2/MYH7/TNNT3
muscle organ development	GO:0007517	BP	-1.83806	3.52e-07	6.58e-05	CNTNAP1/SPG11/KMT5B/MEF2D/JPH1/DDX17/HOMER1/NF1/CCNT2/DSP/BCL9/GJA1/XK/LARGE1/LMOD3/MYOZ2/SOX8/ELN/SGCB/ATF3/SPEG/SCN11A/FZD1/KY/HBEGF/FLNB/UNC45B/FOXK1/EID2B/SKI/TBX20/KLHL41/DISP1/ID3/TTN/HLF/ADGRB1/CAPN3/MYOCD/SMAD7/SOX11/SMTN/WNT5A/CFL2/EDNRA/UTRN/PROX1/MYBPC3/SGCD/SRPK3/HDAC9/CAVIN4/CITED2/MYH3/RBM24/ARID5B/ENG/DLL4/LAMA5/NOTCH1/NEURL1/RYR1/SVIL/RIPOR2/WT1/MYH14/MYOZ1/MYLK/ACTC1/CTF1/DPF3/AN…
heart contraction	GO:0060047	BP	-1.95948	4.36e-07	7.76e-05	MAP2K6/KCNJ8/FXYD1/SPTBN4/SCN11A/HBEGF/SCN5A/CACNA2D1/TTN/TRPM4/EXT1/SMAD7/EDNRA/MYBPC3/GATA6/TRPC1/SGCD/ABCC9/SCN4A/FGF13/MYL4/KCNN2/GCH1/CAMK2D/S100A1/CASQ2/GPD1L/ANK2/DSC2/PDE5A/ATP1A3/ACTC1/ATP2B4/IRX3/SPX/FGF12/PDE4D/NOS3/SGCG/DMD/SLC8A1/PDE4B/CACNA1G/ACE2/CXADR/TNNI3K/TRPV1/KCNJ3/KCNJ12/CACNA1C/GLP1R/DSG2/KCNE1/STC1/EDN1/GJD3/ADORA1/RYR2/KCNJ5/SCN7A/CORIN/MYL7/CTNNA3/KCNA5/SCN2B/CYP2J2/ATP1…
calcium ion binding	GO:0005509	MF	-1.69708	5.18e-07	8.87e-05	PCDHB16/CLSTN3/PCDHB4/C2CD5/NOTCH2NLC/PCDHGA1/CUBN/PCDHB7/PPP2R3A/PPP2R3B/JAG1/LRP4/PCDH1/SCUBE2/PCDHGB5/ANKEF1/CDH13/SMOC1/FAT4/MEGF8/EPDR1/THBD/PCDH7/TTN/ADGRL3/MICU3/CAPN3/LPCAT2/TRPM4/ASPN/LTBP3/S100A14/PLCB1/EFCAB6/SYT11/ADAMTS13/CDH24/PCDHB8/EFCAB2/DLK2/HMCN1/PCDHGB6/THBS3/ACTN2/MYL4/SYT15/PRRG4/PCDHGB7/AIF1L/DLL4/DST/PCLO/CDH5/PCDHGB2/NOTCH4/EGFL8/NECAB1/GCH1/S100A1/CASQ2/PCDH17/PITPNM2/DG…
actomyosin structure organization	GO:0031032	BP	-1.92998	6.94e-07	0.00011598	ROCK1/NRP1/EVL/LMOD3/MYOZ2/CCN2/ELN/PXN/RGCC/PTGER4/EPB41L4A/KCTD13/LDB3/CDC42BPB/KLHL41/PIK3R1/TTN/EPB41L4B/CAPN3/MYO18A/TJP1/LIMCH1/CFL2/PROX1/MYBPC3/MYOM3/MYH3/ACTN2/ARHGAP28/WNT11/SORBS1/ADPRHL1/MYH14/AKAP13/EPB41L2/CDC42BPG/MYOZ1/PGM5/ACTC1/STMN1/ARHGEF15/PRKAR1A/FHOD3/FRMD3/CNN1/MYPN/PHACTR1/SYNPO2L/MYO18B/ANKRD1/PLEC/LMOD2/CGNL1/EDN1/FLNC/RAPGEF3/CASQ1/MYOM1/NRAP/MYH11/ACTA1/OBSCN/S1PR1/MY…
cellular component assembly involved in morphogenesis	GO:0010927	BP	-2.12312	7.88e-07	0.000129972	KLHL41/TTN/CAPN3/CFL2/PROX1/MYBPC3/MYOM3/MYH3/ACTN2/TPPP/ANK2/ADPRHL1/AKAP13/MYOZ1/PGM5/ACTC1/PRKAR1A/FHOD3/CCDC136/MYPN/SYNPO2L/ANKRD1/PLEC/LMOD2/EDN1/FLNC/CASQ1/RFX2/MYOM1/NRAP/MYH11/ACTA1/OBSCN/ITGB4/MYOM2/NEB/TNNT1/CSRP3/MYL2/MYH7/TNNT3
muscle cell differentiation	GO:0042692	BP	-1.77121	8.16e-07	0.000133056	TTN/KDM6B/BMPR2/ADGRB1/CAPN3/MYOCD/CFL2/PDLIM5/EDNRA/PROX1/MYBPC3/MYOM3/GATA6/SGCD/HDAC9/MYH3/ACTN2/RBM24/ENG/FGF9/PTGFRN/NOTCH4/RARB/COL14A1/NOTCH1/AKAP6/VEGFA/ANK2/SOX9/RYR1/RIPOR2/WT1/ADPRHL1/AKAP13/ALPK3/NFATC2/NOX4/ITGA8/FHL2/MYOZ1/PGM5/PRICKLE1/ACTC1/PRKAR1A/CDH2/FHOD3/IRX3/TBX3/DMD/MYPN/NRG1/BCL2/SLC8A1/SYNPO2L/MYO18B/BMP4/CXADR/SEMA4C/ANKRD1/TMEM182/FZD7/IGF2/SOX6/PLEC/JAM2/NPNT/ALPK2/LMO…
lumenal side of endoplasmic reticulum membrane	GO:0098553	CC	-2.24395	8.98e-07	0.000144604	HLA-DPA1/HLA-DPB1/HLA-DRB4/HLA-DRB5/HLA-DRB3/HLA-DRB1/HLA-DQB1/CD74/HLA-DRA/HLA-DQA1
enzyme-linked receptor protein signaling pathway	GO:0007167	BP	-1.57101	9.74e-07	0.000153828	LRP4/HBEGF/EFNA5/CSF1R/RHOQ/CDH13/SKI/GPLD1/TOB1/EPHB3/MEGF8/SUDS3/TBX20/IGFBP3/FGF2/PIK3R1/GAB1/GNG7/BMPR2/NEU3/PIK3CD/F3/DUSP3/EXT1/ARID4A/MYOCD/SMAD7/ASPN/SOX11/SOCS2/ZMIZ1/LTBP3/WNT5A/SMAD9/KALRN/USP9Y/PLCB1/GATA6/ZNF8/PILRB/TGIF2/CITED2/LRRC32/SPRY1/FGR/ARID5B/SAMD12/ENG/FGF9/CEP57/FRS3/COL4A6/BMP5/CDH5/FST/PTPRF/ZNF106/SLC2A4/GDF11/FSTL3/INSR/NOTCH1/CSPG4/OGT/NEDD9/VEGFA/ZAP70/MUC20/TET1/SO…
supramolecular polymer	GO:0099081	CC	-1.54906	1.73e-06	0.000263167	ANK3/ADORA2A/MTUS2/ATAT1/TUBGCP6/RAC2/LRPPRC/KCNJ8/PNN/DNM3/TIAM1/TOGARAM1/KIF5C/SPTBN4/LDB3/KY/FLNB/UNC45B/ARHGEF25/RHOQ/KIF9/MAPT/SCN5A/MX2/KLHL41/COL8A1/KIF13A/KIF27/TTN/ACTG2/ADAMTS10/CAPN3/FAM161A/MYO18A/SMTN/CFL2/KIFC3/KIF20B/PDLIM5/DNM1/MYBPC3/MYOM3/TNK2/MTCL1/CAVIN4/ABCC9/MYH3/RADIL/KIF13B/ACTN2/CMYA5/FGF13/TPPP/MID1/MAP10/MYL4/CEP57/AIF1L/TTLL1/DST/COL4A6/DNAH1/PRICKLE4/SYBU/KCNN2/C10orf…
lumenal side of membrane	GO:0098576	CC	-2.24058	1.82e-06	0.000273324	HLA-DPA1/HLA-DPB1/HLA-DRB4/HLA-DRB5/HLA-DRB3/HLA-DRB1/HLA-DQB1/CD74/HLA-DRA/HLA-DQA1
cardiac chamber development	GO:0003205	BP	-1.95509	1.96e-06	0.00028552	FZD1/JAG1/NPHP3/SCN5A/TBX20/CNTRL/BMPR2/MYOCD/SMAD7/SOX11/SOX4/WNT5A/EDNRA/PROX1/MYBPC3/NSD2/GATA6/CITED2/ENG/MDM4/DLL4/WNT11/BMP5/NOTCH1/ANK2/ADPRHL1/GATA3/FHL2/IGF1R/TBX3/NOS3/NRG1/DAND5/ADGRG6/BMP4/XIRP2/FOXC1/RYR2/HEY1/BMP7/DHRS3/TEK/TGFB2/MYL2/TNNI3/APLNR/MYH7/GJA5/TNNI1
actin filament-based process	GO:0030029	BP	-1.55729	2.06e-06	0.000297184	PHLDB2/PDGFA/BST2/TSC1/FAT1/SYNPO/NEBL/CLASP2/ADD3/GSN/RICTOR/NISCH/ITGB3/QKI/TMSB4Y/ROCK1/NF1/NRP1/EEF2K/ARHGAP35/FGD4/FARP1/SPTAN1/DSP/EVL/KCNJ2/GJA1/MYADM/LMOD3/MYOZ2/CCN2/ELN/PXN/RGCC/PRKN/PTGER4/AMOTL2/EPB41L4A/RHOBTB2/AKAP11/XIRP1/RAC2/KCTD13/KCNJ8/IQSEC1/PACSIN1/ABI2/SPTBN4/LDB3/SCN11A/DAAM1/EFNA5/FLNB/CSF1R/ZBED3/RHOQ/ARHGEF17/CDC42BPB/SCN5A/KLHL41/CACNA2D1/EPDR1/PIK3R1/TTN/EPB41L4B/CAPN3…
cardiac septum development	GO:0003279	BP	-2.07281	2.24e-06	0.000320137	KCNJ8/FZD1/JAG1/NPHP3/TBX20/CNTRL/BMPR2/SMAD7/SOX11/SOX4/WNT5A/PROX1/NSD2/GATA6/CITED2/ENG/MDM4/WNT11/BMP5/NOTCH1/ANK2/GATA3/TBX3/NOS3/DAND5/BMP4/XIRP2/HEY1/BMP7/DHRS3/TGFB2/APLNR/GJA5
supramolecular fiber	GO:0099512	CC	-1.54674	2.47e-06	0.000348566	ANK3/ADORA2A/MTUS2/ATAT1/TUBGCP6/RAC2/LRPPRC/KCNJ8/PNN/DNM3/TIAM1/TOGARAM1/KIF5C/SPTBN4/LDB3/KY/FLNB/UNC45B/ARHGEF25/RHOQ/KIF9/MAPT/SCN5A/MX2/KLHL41/KIF13A/KIF27/TTN/ACTG2/ADAMTS10/CAPN3/FAM161A/MYO18A/SMTN/CFL2/KIFC3/KIF20B/PDLIM5/DNM1/MYBPC3/MYOM3/TNK2/MTCL1/CAVIN4/ABCC9/MYH3/RADIL/KIF13B/ACTN2/CMYA5/FGF13/TPPP/MID1/MAP10/MYL4/CEP57/AIF1L/TTLL1/DST/DNAH1/PRICKLE4/SYBU/KCNN2/C10orf71/CASQ2/SHROO…
regulation of heart contraction	GO:0008016	BP	-1.91629	2.61e-06	0.000361196	TRPM4/SMAD7/EDNRA/TRPC1/ABCC9/FGF13/MYL4/KCNN2/GCH1/CAMK2D/S100A1/CASQ2/GPD1L/ANK2/DSC2/PDE5A/ATP1A3/ATP2B4/IRX3/SPX/PDE4D/NOS3/DMD/SLC8A1/PDE4B/CACNA1G/ACE2/CXADR/TNNI3K/TRPV1/KCNJ3/KCNJ12/CACNA1C/GLP1R/DSG2/KCNE1/STC1/EDN1/GJD3/ADORA1/RYR2/KCNJ5/CORIN/CTNNA3/KCNA5/SCN2B/CYP2J2/ATP1B2/RNF207/ATP2A3/CSRP3/TGFB2/MYL2/TNNI3/MYH7/NPPA/GJA5
cardiac muscle contraction	GO:0060048	BP	-2.04699	3.34e-06	0.000435981	SCN5A/CACNA2D1/TTN/TRPM4/SMAD7/MYBPC3/SGCD/ABCC9/SCN4A/FGF13/MYL4/KCNN2/CAMK2D/CASQ2/GPD1L/ANK2/DSC2/PDE5A/FGF12/PDE4D/DMD/SLC8A1/PDE4B/CACNA1G/ACE2/TNNI3K/KCNJ3/CACNA1C/DSG2/KCNE1/STC1/ADORA1/RYR2/KCNJ5/SCN7A/CTNNA3/KCNA5/SCN2B/RNF207/CSRP3/MYL2/TNNI3/MYH7/NPPA/GJA5/TNNI1
response to growth factor	GO:0070848	BP	-1.56211	3.62e-06	0.000458951	SKI/MAPT/SPINT1/TOB1/MEGF8/SUDS3/TBX20/FGF2/GAB1/BMPR2/PIK3CD/DUSP3/EXT1/ARID4A/MYOCD/SMAD7/ASPN/SOX11/ZMIZ1/LTBP3/WNT5A/SMAD9/NFKBIZ/USP9Y/ZFP36L1/GATA6/ZNF8/CITED2/LRRC32/SPRY1/TNFRSF1B/ENG/FGF9/CEP57/FRS3/DLL4/SH3GL2/BMP5/CDH5/FST/NDNF/FSTL3/INSR/PDE3A/NOTCH1/OGT/VEGFA/DUSP6/TET1/SOX9/NTRK2/FERMT1/SCUBE3/DOK5/HSPA1A/LDLRAD4/GATA3/ITGA8/PTP4A3/IGF1R/SMOC2/JUN/ATP2B4/VEGFC/PRKCB/CRIM1/CCL5/GDF7/…
cell junction organization	GO:0034330	BP	-1.58166	3.7e-06	0.000464449	TSC1/TNC/KDR/CNTNAP1/SPG11/SYNPO/CLASP2/NLGN1/CHRNA7/SLITRK6/ITGB3/GDNF/MAPRE2/ROCK1/HOMER1/NF1/NRP1/EEF2K/ALS2/FZD5/PRNP/CLSTN2/FARP1/DSP/PEAK1/LZTS1/PRKCH/GJA1/LARGE1/WDPCP/APP/ARHGEF9/RAB3A/LIMS2/ANK3/PCDHB16/CLSTN3/PCDHB4/CNKSR2/KCNJ8/DOCK10/IQSEC1/DNM3/TIAM1/ABI2/SPTBN4/FZD1/KY/GABRA4/LRP4/EFNA5/CSF1R/FILIP1/CDH13/C1QL1/MAPT/EPHB3/MPP7/PIK3R1/AJUBA/CAST/LGI2/FRMPD4/ADGRL3/ADGRB1/ARMCX5-GPRAS…
ventricular septum morphogenesis	GO:0060412	BP	-2.13529	4.11e-06	0.000503053	FZD1/BMPR2/SMAD7/SOX11/SOX4/WNT5A/PROX1/NSD2/CITED2/WNT11/NOTCH1/TBX3/NOS3/BMP4/HEY1/TGFB2/APLNR
Z disc	GO:0030018	CC	-2.01646	4.51e-06	0.000546999	LDB3/KY/FLNB/UNC45B/SCN5A/TTN/CAPN3/CFL2/PDLIM5/CAVIN4/ACTN2/DST/PRICKLE4/KCNN2/C10orf71/CASQ2/PPP1R12B/ANK2/RYR1/FHL2/MYOZ1/PGM5/ATP2B4/FHOD3/DMD/MYPN/SLC8A1/PDE4B/SYNPO2L/MYO18B/XIRP2/MYZAP/PLEC/CACNA1C/KCNE1/FLNC/RYR2/PDLIM3/SORBS2/MYL12A/CASQ1/NRAP/OBSCN/ANK1/KCNA5/NEB/CSRP3/MYOZ3/MYH7
cardiac ventricle development	GO:0003231	BP	-1.98921	5.74e-06	0.000649403	FZD1/JAG1/SCN5A/TBX20/CNTRL/BMPR2/MYOCD/SMAD7/SOX11/SOX4/WNT5A/EDNRA/PROX1/MYBPC3/NSD2/CITED2/ENG/MDM4/DLL4/WNT11/NOTCH1/GATA3/TBX3/NOS3/NRG1/DAND5/BMP4/XIRP2/FOXC1/RYR2/HEY1/TGFB2/MYL2/TNNI3/APLNR/MYH7/GJA5/TNNI1
cellular response to growth factor stimulus	GO:0071363	BP	-1.56109	8.26e-06	0.000877367	SKI/MAPT/SPINT1/TOB1/MEGF8/SUDS3/TBX20/FGF2/GAB1/BMPR2/PIK3CD/DUSP3/EXT1/ARID4A/MYOCD/SMAD7/ASPN/SOX11/ZMIZ1/LTBP3/WNT5A/SMAD9/NFKBIZ/USP9Y/ZFP36L1/GATA6/ZNF8/CITED2/LRRC32/SPRY1/TNFRSF1B/ENG/FGF9/CEP57/FRS3/DLL4/SH3GL2/BMP5/CDH5/FST/NDNF/FSTL3/INSR/PDE3A/NOTCH1/OGT/VEGFA/TET1/SOX9/NTRK2/FERMT1/SCUBE3/DOK5/HSPA1A/LDLRAD4/GATA3/ITGA8/PTP4A3/IGF1R/SMOC2/JUN/ATP2B4/VEGFC/PRKCB/CRIM1/CCL5/GDF7/RASL11…
hemoglobin complex	GO:0005833	CC	-1.73416	9.15e-06	0.000956073	HBA1/HBA2/HBB
sarcomere organization	GO:0045214	BP	-2.10432	9.4e-06	0.000975299	TTN/CAPN3/CFL2/PROX1/MYBPC3/MYOM3/MYH3/ACTN2/AKAP13/MYOZ1/PRKAR1A/FHOD3/MYPN/SYNPO2L/ANKRD1/PLEC/LMOD2/EDN1/FLNC/CASQ1/MYOM1/OBSCN/MYOM2/TNNT1/CSRP3/MYH7/TNNT3
neuron projection morphogenesis	GO:0048812	BP	-1.56057	1.07e-05	0.00109855	STXBP1/SYNGAP1/CUX1/PRKG1/NTN1/PLXNB1/OPHN1/GOLGA4/DICER1/MATN2/CTNND2/B3GNT2/ADGRB3/AUTS2/SRF/LAMB2/NIN/B4GALT6/SLITRK4/SEMA6C/SLIT3/CNTNAP1/SPG11/IMPACT/WDR47/SARM1/CELSR3/NLGN1/CHRNA7/SLITRK6/DAB1/WNT3/GDNF/PRKCZ/ROCK1/NRP1/EEF2K/ALS2/ARHGAP35/FZD4/ATP9A/FARP1/NEK3/LZTS1/XK/TUBB2B/NOTCH3/APP/PTPRM/PLXNA1/PRKN/RAB3A/ANK3/ADORA2A/BTBD3/BCL11A/DOCK10/DNM3/TIAM1/KIDINS220/PACSIN1/ABI2/KIF5C/SPTBN4…
cardiac conduction	GO:0061337	BP	-2.01472	1.1e-05	0.00111982	SCN5A/CACNA2D1/TRPM4/TRPC1/ABCC9/KCNN2/CAMK2D/CASQ2/ANK2/DSC2/ATP1A3/ATP2B4/IRX3/PDE4D/SLC8A1/CACNA1G/ACE2/CXADR/TNNI3K/KCNJ3/CACNA1C/DSG2/KCNE1/GJD3/RYR2/KCNJ5/CORIN/CTNNA3/KCNA5/SCN2B/ATP1B2/RNF207/ATP2A3/GJA5
outflow tract morphogenesis	GO:0003151	BP	-2.06249	1.15e-05	0.001157	FZD1/JAG1/TBX20/BMPR2/SOX11/WNT5A/EDNRA/GATA6/CITED2/ENG/WNT11/NOTCH1/VEGFA/RYR1/PRICKLE1/SOX18/TBX3/EYA1/BMP4/FOXC1/EDN1/NPY1R/BMP7/DHRS3/TGFB2/SOX17/GJA5
regulation of membrane potential	GO:0042391	BP	-1.68967	1.3e-05	0.00129167	KDR/CNTNAP1/KCNA2/NLGN1/CHRNA7/KCNMB2/ADRA1A/PRKCZ/HCN3/SLC4A4/FMR1/DSP/KCNJ2/GJA1/SLC25A27/APP/KCNMB3/KMT2A/PRKN/ANK3/ADORA2A/HCN2/NDUFS1/KCNJ8/FXYD1/NALCN/PTPN3/SCN11A/GABRA4/MAPT/SCN5A/CRTC1/CACNA2D1/TRPM4/SMAD7/KCNMB4/DLD/RIMS3/INSYN2A/SLMAP/NNT/KCNMA1/ABCC9/SCN4A/ACTN2/FGF13/ABAT/KCTD7/BCO2/KCNN2/TMEM25/CAMK2D/CASQ2/GPD1L/AKAP6/ANK2/DSC2/NTRK2/MYH14/ATP1A3/GABRE/KCNA4/SHANK3/KCNK6/P2RX7/FGF1…
vascular process in circulatory system	GO:0003018	BP	-1.78246	1.36e-05	0.00133816	BMPR2/TRPM4/EXT1/SLC7A2/KCNMB4/TJP1/FABP5/SLC16A1/EDNRA/SLC6A13/ITGA4/CD38/KCNMA1/ABCC9/SH3GL2/CDH5/SLC2A4/GCH1/INSR/PDE3A/VEGFA/ADRA2C/PTPRJ/ADCY6/BBS2/GRIP2/PTP4A3/ATP2B4/SLC38A3/LEPR/ITGA1/TBXA2R/NOS3/KCNMB1/C2CD4B/PTGS2/ABCB1/SLC8A1/ACE2/SLC16A7/PLEC/OCLN/SLC5A1/FOXC1/EDN1/SLC1A2/ADORA1/P2RX1/ITGA9/BMP6/ADRA2B/HRH2/KCNA5/ABCC8/RAMP2/COMP/KLF2/ATP1B2/ATP2A3/SLC6A1/TEK/PLVAP/ABCG2/NPPA/CEACAM1/…
cell communication involved in cardiac conduction	GO:0086065	BP	-2.06815	1.54e-05	0.00147848	SCN5A/CACNA2D1/TRPM4/KCNN2/CAMK2D/CASQ2/ANK2/DSC2/ATP1A3/IRX3/PDE4D/SLC8A1/CACNA1G/CXADR/TNNI3K/KCNJ3/CACNA1C/DSG2/RYR2/KCNJ5/CTNNA3/KCNA5/ATP1B2/RNF207/GJA5
cell projection morphogenesis	GO:0048858	BP	-1.55394	1.81e-05	0.00168665	STXBP1/SYNGAP1/CUX1/PRKG1/NTN1/PLXNB1/OPHN1/GOLGA4/DICER1/MATN2/CTNND2/B3GNT2/ADGRB3/AUTS2/SRF/LAMB2/NIN/B4GALT6/SLITRK4/SEMA6C/SLIT3/CNTNAP1/SPG11/IMPACT/WDR47/SARM1/CELSR3/NLGN1/CHRNA7/SLITRK6/DAB1/WNT3/GDNF/PRKCZ/ROCK1/NRP1/EEF2K/ALS2/ARHGAP35/FZD4/ATP9A/FARP1/NEK3/LZTS1/XK/TUBB2B/NOTCH3/APP/PTPRM/PLXNA1/PRKN/RAB3A/ANK3/ADORA2A/BTBD3/BCL11A/DOCK10/DNM3/TIAM1/KIDINS220/PACSIN1/ABI2/KIF5C/SPTBN4…
troponin complex	GO:0005861	CC	-1.87346	1.82e-05	0.00168704	TNNT1/TNNI3/TNNT3/TNNI1
ventricular septum development	GO:0003281	BP	-2.0451	1.95e-05	0.00177002	FZD1/CNTRL/BMPR2/SMAD7/SOX11/SOX4/WNT5A/PROX1/NSD2/CITED2/MDM4/WNT11/NOTCH1/GATA3/TBX3/NOS3/DAND5/BMP4/XIRP2/HEY1/TGFB2/APLNR/GJA5
cardiac septum morphogenesis	GO:0060411	BP	-2.08627	2.03e-05	0.00183059	FZD1/JAG1/TBX20/BMPR2/SMAD7/SOX11/SOX4/WNT5A/PROX1/NSD2/GATA6/CITED2/ENG/WNT11/BMP5/NOTCH1/TBX3/NOS3/BMP4/HEY1/BMP7/DHRS3/TGFB2/APLNR
skeletal muscle adaptation	GO:0043501	BP	-2.11745	2.2e-05	0.00195209	MYOZ1/CAMK2B/IGFBP5/ACTA1/TNNT1/MYH7/MYOC/TNNI1
cardiac cell development	GO:0055006	BP	-1.97794	2.42e-05	0.00213457	PDLIM5/PROX1/SGCD/SPRY1/ACTN2/COL14A1/NOTCH1/AKAP6/VEGFA/ADPRHL1/ALPK3/FHL2/PRICKLE1/ACTC1/FHOD3/TBX3/SLC8A1/MYO18B/BMP4/CXADR/PLEC/ALPK2/EDN1/IGF1/SORBS2/LRRC10/NRAP/MYH11/INHBA/NEB/CSRP3/MYL2/PI16
carbon dioxide transport	GO:0015670	BP	-1.86652	2.59e-05	0.00224176	AQP1/HBA1/HBA2/HBB
peptide antigen binding	GO:0042605	MF	-2.08412	2.63e-05	0.00226333	HLA-DPA1/HLA-DPB1/HLA-DRB4/HLA-DRB5/HLA-DRB3/HLA-DRB1/HLA-DQB1/HLA-DRA/HLA-DOA/HLA-DQA1
ER to Golgi transport vesicle membrane	GO:0012507	CC	-2.04531	2.75e-05	0.00233826	TGFA/CIDEB/SEC16B/HLA-DPA1/HLA-DPB1/HLA-DRB4/HLA-DRB5/HLA-DRB3/HLA-DRB1/HLA-DQB1/CD74/HLA-DRA/HLA-DQA1
cardiac chamber morphogenesis	GO:0003206	BP	-1.92966	2.74e-05	0.00233826	FZD1/JAG1/TBX20/BMPR2/SMAD7/SOX11/SOX4/WNT5A/EDNRA/PROX1/MYBPC3/NSD2/GATA6/CITED2/ENG/DLL4/WNT11/BMP5/NOTCH1/ADPRHL1/GATA3/FHL2/TBX3/NOS3/NRG1/ADGRG6/BMP4/FOXC1/RYR2/HEY1/BMP7/DHRS3/TEK/TGFB2/MYL2/TNNI3/APLNR/MYH7/TNNI1
nervous system process	GO:0050877	BP	-1.49737	2.97e-05	0.00247538	NRL/ADRB2/SPAG16/CFAP45/EML2/TSC1/ATP8A1/OPA1/CNTNAP1/SPG11/ATXN7/WDR47/SARM1/COL4A3/KCNA2/NLGN1/CHRNA7/LRIG2/KCNMB2/SLITRK6/OR52N1/ADRA1A/OR10H1/PRKCZ/ABLIM1/ATXN1/TBL1X/HOMER1/NF1/REM1/FZD4/DDHD2/PRNP/CLSTN2/FMR1/KCNJ2/DOP1B/LARGE1/IRX5/FXN/APP/KCNMB3/RCSD1/KMT2A/ATP8B1/PRKN/AGER/AVPR1A/RAB3A/ZFHX2/ANK3/ADORA2A/OR2L2/RORB/KCNJ8/NDRG4/SPTBN4/SCN11A/GABRA4/BTBD9/HPN/PRKAR2B/HERC1/C1QL1/MAPT/PJA2/…
nitric oxide transport	GO:0030185	BP	-1.81303	3.1e-05	0.00254431	AQP1/HBA1/HBA2/HBB
regulation of cardiac muscle contraction	GO:0055117	BP	-2.00669	3.31e-05	0.00268063	SCN5A/TRPM4/SMAD7/FGF13/CAMK2D/CASQ2/ANK2/DSC2/PDE5A/PDE4D/DMD/SLC8A1/PDE4B/ACE2/TNNI3K/CACNA1C/DSG2/STC1/ADORA1/RYR2/CTNNA3/RNF207/TNNI3/NPPA/GJA5
one-carbon compound transport	GO:0019755	BP	-1.9782	3.3e-05	0.00268063	AQP7/SLC14A1/AQP1/HBA1/HBA2/HBB
cardiac muscle cell differentiation	GO:0055007	BP	-1.95428	3.39e-05	0.00273364	TTN/KDM6B/MYOCD/PDLIM5/PROX1/GATA6/SGCD/ACTN2/RARB/COL14A1/AKAP6/VEGFA/WT1/ADPRHL1/AKAP13/ALPK3/NOX4/FHL2/PRICKLE1/ACTC1/FHOD3/IRX3/TBX3/NRG1/SLC8A1/MYO18B/BMP4/CXADR/FZD7/SOX6/PLEC/ALPK2/SYNE1/EDN1/IGF1/SORBS2/LRRC10/SIK1/NRAP/MYH11/EFNB2/NEB/CSRP3/MYL2/PI16
antigen processing and presentation of exogenous peptide antigen via MHC class II	GO:0019886	BP	-2.10076	4.02e-05	0.00318229	HLA-DPA1/HLA-DPB1/HLA-DRB4/HLA-DRB5/HLA-DRB3/HLA-DRB1/HLA-DQB1/CD74/HLA-DRA/HLA-DOA/HLA-DQA1
haptoglobin-hemoglobin complex	GO:0031838	CC	-1.71946	4.38e-05	0.00340948	HBA1/HBA2/HBB
hydrogen peroxide catabolic process	GO:0042744	BP	-2.04859	4.58e-05	0.00354297	PXDNL/SNCA/MT3/TPO/HBA1/HBA2/HBB
action potential	GO:0001508	BP	-1.93553	4.65e-05	0.0035726	CNTNAP1/KCNA2/KCNMB2/ADRA1A/FMR1/DSP/KCNJ2/GJA1/KCNMB3/ANK3/HCN2/KCNJ8/PTPN3/SCN11A/SCN5A/CACNA2D1/TRPM4/KCNMB4/SLMAP/ABCC9/SCN4A/FGF13/KCNN2/CAMK2D/GPD1L/AKAP6/ANK2/DSC2/NTRK2/MYH14/FGF12/DMD/SLC8A1/CACNA1G/CXADR/KCNJ3/CACNA1C/DSG2/KCNE1/GRIK2/RYR2/P2RX1/KCNB1/KCNJ5/SCN7A/CTNNA3/KCNA5/GPR35/SCN2B/RNF207/GJA5
neuromuscular process	GO:0050905	BP	-1.9268	5.59e-05	0.00420495	HOMER1/REM1/KCNJ2/LARGE1/FXN/APP/RCSD1/PRKN/ADORA2A/KCNJ8/SPTBN4/HERC1/EDNRA/CLN8/MYH3/SCN4A/GCH1/ADCY5/MYH14/FGF12/DMD/NR4A1/TCF15/FOXS1/SYNM/GRIN2C/CASQ1/PDE8B/NRXN1/ABCC8/CDH23/PRRT2/COMP/TNNT1/TNNI3/PENK/MYH7/TNNT3/TNNI1
cardiac muscle cell action potential	GO:0086001	BP	-1.97446	5.7e-05	0.00424032	DSP/KCNJ2/GJA1/ANK3/HCN2/KCNJ8/SCN11A/SCN5A/CACNA2D1/TRPM4/SLMAP/SCN4A/FGF13/KCNN2/CAMK2D/GPD1L/ANK2/DSC2/FGF12/DMD/SLC8A1/CACNA1G/CXADR/KCNJ3/CACNA1C/DSG2/KCNE1/RYR2/KCNJ5/SCN7A/CTNNA3/KCNA5/SCN2B/RNF207/GJA5
cardiac muscle cell contraction	GO:0086003	BP	-2.00819	6.01e-05	0.00444527	DSP/KCNJ2/GJA1/KCNJ8/SCN11A/SCN5A/CACNA2D1/TRPM4/SGCD/ABCC9/SCN4A/FGF13/KCNN2/CAMK2D/GPD1L/ANK2/DSC2/FGF12/PDE4D/PDE4B/CACNA1G/KCNJ3/CACNA1C/DSG2/KCNE1/STC1/ADORA1/RYR2/KCNJ5/SCN7A/CTNNA3/KCNA5/SCN2B/RNF207/GJA5
atrial septum development	GO:0003283	BP	-2.01617	6.66e-05	0.00484932	NPHP3/TBX20/BMPR2/SOX4/WNT5A/NSD2/MDM4/WNT11/ANK2/DAND5/TGFB2/GJA5
antigen binding	GO:0003823	MF	-2.01343	7.02e-05	0.00504119	HLA-DMA/ABO/KLRD1/HLA-DPA1/HLA-DPB1/HLA-DRB4/HLA-DRB5/HLA-DRB3/HLA-DRB1/HLA-DQB1/FCN1/IGLL5/HLA-DRA/HLA-DOA/HLA-DQA1
G protein-coupled receptor dimeric complex	GO:0038037	CC	-1.79993	7.38e-05	0.00523662	RAMP2/GRM1/RAMP3
actin binding	GO:0003779	MF	-1.56968	8.18e-05	0.00574675	COBLL1/AJUBA/ADSS1/TTN/VILL/GBP1/MYO18A/SMTN/LIMCH1/CFL2/PDLIM5/UTRN/MYBPC3/TNS1/KCNMA1/MYH3/ACTN2/MYL4/ESPNL/AIF1L/DST/PRICKLE4/SHROOM2/SHROOM3/SPTBN5/WIPF3/CAP2/SORBS1/SHROOM1/SHROOM4/AFDN/SVIL/MYH14/FERMT1/EPB41L2/GAS2/PLEKHH2/MICAL3/PPP1R9A/SHANK3/MYOZ1/MYLK/CAMK2B/FHOD3/PACRG/GAS7/TLN2/NOS3/CNN1/DMD/MYPN/PHACTR1/SYNPO2L/MYO18B/ABRA/XIRP2/MYO16/DIXDC1/PLEC/ADD2/PHACTR3/LMOD2/SYNE1/FLNC/PDLIM3…
antigen processing and presentation of exogenous peptide antigen	GO:0002478	BP	-1.99486	8.43e-05	0.00588795	HLA-DPA1/HLA-DPB1/HLA-DRB4/HLA-DRB5/HLA-DRB3/HLA-DRB1/HLA-DQB1/CD74/HLA-DRA/HLA-DOA/HLA-DQA1
response to muscle stretch	GO:0035994	BP	-2.0528	8.61e-05	0.00598824	CDH2/DMD/SLC8A1/ANKRD1/EDN1/RYR2/CSRP3/NPPA
striated muscle thin filament	GO:0005865	CC	-2.03878	8.93e-05	0.00613951	LMOD2/ACTA1/TNNT1/TNNI3/TNNT3/TNNI1
antigen processing and presentation of peptide or polysaccharide antigen via MHC class II	GO:0002504	BP	-2.05015	9.33e-05	0.00626091	HLA-DPA1/HLA-DPB1/HLA-DRB4/HLA-DRB5/HLA-DRB3/HLA-DRB1/HLA-DQB1/CD74/HLA-DRA/HLA-DOA/HLA-DQA1
plasma membrane bounded cell projection morphogenesis	GO:0120039	BP	-1.52464	9.41e-05	0.00628653	STXBP1/SYNGAP1/CUX1/PRKG1/NTN1/PLXNB1/OPHN1/GOLGA4/DICER1/MATN2/CTNND2/B3GNT2/ADGRB3/AUTS2/SRF/LAMB2/NIN/B4GALT6/SLITRK4/SEMA6C/SLIT3/CNTNAP1/SPG11/IMPACT/WDR47/SARM1/CELSR3/NLGN1/CHRNA7/SLITRK6/DAB1/WNT3/GDNF/PRKCZ/ROCK1/NRP1/EEF2K/ALS2/ARHGAP35/FZD4/ATP9A/FARP1/NEK3/LZTS1/XK/TUBB2B/NOTCH3/APP/PTPRM/PLXNA1/PRKN/RAB3A/ANK3/ADORA2A/BTBD3/BCL11A/DOCK10/DNM3/TIAM1/KIDINS220/PACSIN1/ABI2/KIF5C/SPTBN4…
transforming growth factor beta receptor superfamily signaling pathway	GO:0141091	BP	-1.63039	9.76e-05	0.00642392	SKI/TOB1/MEGF8/SUDS3/TBX20/BMPR2/EXT1/ARID4A/MYOCD/SMAD7/ASPN/SOX11/ZMIZ1/LTBP3/WNT5A/SMAD9/USP9Y/GATA6/ZNF8/TGIF2/CITED2/LRRC32/SPRY1/ENG/FGF9/BMP5/CDH5/FST/FSTL3/NOTCH1/OGT/TET1/FERMT1/SCUBE3/HSPA1A/LDLRAD4/ITGA8/JUN/CRIM1/GDF7/RASL11B/SCX/CHRDL1/LTBP1/PRDM16/DAND5/FBN2/BMP4/IL17RD/ACVR2B/CDKN1C/GDF6/NPNT/LTBP4/BMP6/SORL1/BMPR1B/ID1/IGSF1/NREP/CHRDL2/BMP7/COMP/INHBA/SULF1/GDF10/SFRP1/TGFB2/SFRP4
myofilament	GO:0036379	CC	-2.0244	0.000100519	0.00658617	LMOD2/MYOM1/ACTA1/TNNT1/TNNI3/TNNT3/TNNI1
cell junction assembly	GO:0034329	BP	-1.58158	0.000102394	0.0066454	SEMA4A/PTPRS/VPS35/STRN/AMIGO3/NLGN2/RAPGEF2/ADNP/STAU2/DLC1/SYNDIG1/DUSP22/GPBAR1/PAK2/CDH6/PCDHB13/PRKACA/HDAC7/PCDHB9/NPHP1/CLSTN1/DLG1/PCDHB10/CLASP1/LDB1/NTN1/PLXNB1/THSD1/OPHN1/SLK/ADGRB3/SRF/RAPGEF1/F11R/SLITRK4/LINGO4/PHLDB2/TSC1/KDR/CNTNAP1/CLASP2/NLGN1/SLITRK6/ITGB3/ROCK1/NRP1/EEF2K/FZD5/CLSTN2/FARP1/PEAK1/LZTS1/PRKCH/GJA1/LARGE1/WDPCP/APP/ARHGEF9/PCDHB16/CLSTN3/PCDHB4/KCNJ8/DNM3/FZD1/G…
A band	GO:0031672	CC	-2.00245	0.00010402	0.00671912	UNC45B/KLHL41/TTN/MYBPC3/MYOM3/CMYA5/MYL4/DST/PPP1R12B/ANK2/LMOD2/MYOM1/OBSCN/MYL7/ANK1/MYOM2/MYL2/KLHL40
regulation of cardiac conduction	GO:1903779	BP	-2.02327	0.000115071	0.00732922	TRPM4/TRPC1/ANK2/ATP2B4/SLC8A1/ACE2/TNNI3K/GJD3/RYR2/CORIN/ATP2A3/GJA5
antigen processing and presentation of exogenous antigen	GO:0019884	BP	-1.98911	0.000125825	0.00796181	HLA-DPA1/HLA-DPB1/HLA-DRB4/HLA-DRB5/HLA-DRB3/HLA-DRB1/HLA-DQB1/CD74/HLA-DRA/HLA-DOA/HLA-DQA1
transition between fast and slow fiber	GO:0014883	BP	-1.82751	0.000138855	0.008451	TNNT1/MYH7/TNNI1
antigen processing and presentation of peptide antigen via MHC class II	GO:0002495	BP	-2.03054	0.000151797	0.00903786	HLA-DPA1/HLA-DPB1/HLA-DRB4/HLA-DRB5/HLA-DRB3/HLA-DRB1/HLA-DQB1/CD74/HLA-DRA/HLA-DOA/HLA-DQA1
trans-Golgi network membrane	GO:0032588	CC	-1.86442	0.000194237	0.0111292	ATP7B/BAIAP3/NSG2/HLA-DPA1/HLA-DPB1/HLA-DRB4/HLA-DRB5/HLA-DRB3/HLA-DRB1/HLA-DQB1/CD74/HLA-DRA/HLA-DQA1
actin-mediated cell contraction	GO:0070252	BP	-1.84946	0.00019625	0.0111512	GSN/QKI/ROCK1/DSP/KCNJ2/GJA1/KCNJ8/SCN11A/SCN5A/CACNA2D1/EPDR1/TRPM4/LIMCH1/MYBPC3/SGCD/ABCC9/MYH3/SCN4A/FGF13/KCNN2/CAMK2D/GPD1L/ANK2/DSC2/ACTC1/FGF12/PDE4D/PDE4B/CACNA1G/KCNJ3/CACNA1C/DSG2/KCNE1/STC1/ADORA1/RYR2/KCNJ5/SCN7A/CTNNA3/KCNA5/SCN2B/RNF207/MYH7/GJA5
myeloid dendritic cell antigen processing and presentation	GO:0002469	BP	-1.62066	0.000195927	0.0111512	HLA-DRB1/HLA-DRA
gas transport	GO:0015669	BP	-1.91148	0.000212158	0.0119069	AQP1/HBA1/HBA2/HBB
postsynaptic membrane	GO:0045211	CC	-1.70784	0.000211535	0.0119069	SHISA9/KCNA2/NLGN1/CHRNA7/ITGB3/NRP1/CLSTN2/FMR1/FARP1/KCNJ2/DLG2/ANK3/ADORA2A/CLSTN3/CNKSR2/DNM3/TIAM1/GABRA4/KCTD12/UTRN/KCNMA1/IGSF9B/SHISA8/ACTN2/PCDH17/ANK2/GABRE/GRIP2/ITGA8/SHANK3/NSG1/LRRC4/MAGEE1/SSPN/NLGN3/GABRB1/DMD/RAPSN/SEMA4C/SLC16A7/TRPV1/EPHA4/CACNA1C/SYNE1/SORCS2/GRIN2C/GRIK2/KCNC4/ADORA1/TAMALIN/P2RX1/KCNB1/CHRNE/DDN/ANK1/EFNB2/KCNJ4/PRRT2/GRM1/SLC6A1/GRIK3/CHRNA3/GSG1L
ligand-gated monoatomic cation channel activity	GO:0099094	MF	-1.87431	0.000220482	0.0121257	TRPM4/ASIC3/KCNMB4/KCNMA1/ABCC9/KCNN2/SHROOM2/RYR1/CATSPER2/KCNK6/SCNN1D/P2RX7/KCNN3/TMEM63C/KCNMB1/TRPV1/KCNJ3/KCNJ12/GRIN2C/GRIK2/RYR2/P2RX1/CHRNE/KCNJ5/KCNT1/ANO1/ABCC8/KCNJ4/P2RX3/GRIK3/CHRNA3/AQP1
cardiac muscle cell development	GO:0055013	BP	-1.91407	0.00022536	0.0123443	PDLIM5/PROX1/SGCD/ACTN2/COL14A1/AKAP6/VEGFA/ADPRHL1/ALPK3/FHL2/PRICKLE1/ACTC1/FHOD3/TBX3/SLC8A1/MYO18B/BMP4/CXADR/PLEC/ALPK2/EDN1/IGF1/SORBS2/LRRC10/NRAP/MYH11/NEB/CSRP3/MYL2/PI16
actin filament-based movement	GO:0030048	BP	-1.78832	0.000249245	0.0133586	SCN5A/CACNA2D1/EPDR1/TRPM4/LIMCH1/MYBPC3/SGCD/ABCC9/MYH3/SCN4A/FGF13/KCNN2/FNBP1L/CAMK2D/GPD1L/ANK2/DSC2/MYH14/ACTC1/FGF12/PDE4D/PDE4B/CACNA1G/KCNJ3/CACNA1C/DSG2/KCNE1/STC1/ADORA1/RYR2/KCNJ5/SCN7A/MYO5B/CTNNA3/KCNA5/SCN2B/RNF207/MYH7/GJA5
skeletal system morphogenesis	GO:0048705	BP	-1.69404	0.00024973	0.0133586	RAB33B/PEX7/WDR48/SKI/MEGF8/PAPPA2/PKD1/BMPR2/EXT1/RARG/SOX11/LTBP3/NAB1/CITED2/THBS3/FGR/ARID5B/LAMA5/RARB/MMP16/SOX9/GHR/SPEF2/HOXB3/P2RX7/EYA1/COL27A1/SCX/PPARGC1B/FREM1/HOXD4/FBN2/BMP4/CSRNP1/TCF15/SOX6/ACVR2B/FOXC1/STC1/BMP6/BMPR1B/LTF/FGFR3/BMP7/COMP/DHRS3/SFRP1/TEK/DSCAML1/FGF18/SFRP4
regulation of transmembrane receptor protein serine/threonine kinase signaling pathway	GO:0090092	BP	-1.64068	0.000248172	0.0133586	SKI/TOB1/SUDS3/TBX20/BMPR2/ARID4A/MYOCD/SMAD7/ASPN/SOX11/WNT5A/GATA6/CITED2/SPRY1/ENG/FGF9/BMP5/CDH5/FST/FSTL3/NOTCH1/OGT/TET1/FERMT1/SCUBE3/HSPA1A/LDLRAD4/ITGA8/CRIM1/GDF7/RASL11B/CHRDL1/LTBP1/PRDM16/DAND5/FBN2/BMP4/IL17RD/ACVR2B/CDKN1C/GDF6/NPNT/LTBP4/BMP6/SORL1/IGSF1/NREP/JAK2/CHRDL2/BMP7/INHBA/SULF1/SFRP1/TGFB2/SFRP4
transmembrane receptor protein serine/threonine kinase signaling pathway	GO:0007178	BP	-1.59329	0.000262769	0.0138933	SKI/TOB1/MEGF8/SUDS3/TBX20/BMPR2/EXT1/ARID4A/MYOCD/SMAD7/ASPN/SOX11/ZMIZ1/LTBP3/WNT5A/SMAD9/USP9Y/GATA6/ZNF8/TGIF2/CITED2/LRRC32/SPRY1/ENG/FGF9/BMP5/CDH5/FST/GDF11/FSTL3/NOTCH1/OGT/TET1/FERMT1/SCUBE3/HSPA1A/LDLRAD4/ITGA8/JUN/CRIM1/GDF7/RASL11B/SCX/CHRDL1/LTBP1/PRDM16/DAND5/FBN2/BMP4/IL17RD/ACVR2B/CDKN1C/GDF6/NPNT/LTBP4/BMP6/SORL1/BMPR1B/ID1/IGSF1/NREP/JAK2/CHRDL2/BMP7/COMP/INHBA/SULF1/GDF10/SFRP1…
cardiac muscle cell action potential involved in contraction	GO:0086002	BP	-1.92836	0.000290914	0.0150901	DSP/KCNJ2/GJA1/KCNJ8/SCN11A/SCN5A/CACNA2D1/TRPM4/SCN4A/KCNN2/GPD1L/ANK2/DSC2/FGF12/CACNA1G/KCNJ3/CACNA1C/DSG2/KCNE1/RYR2/KCNJ5/SCN7A/CTNNA3/KCNA5/SCN2B/RNF207/GJA5
oxygen transport	GO:0015671	BP	-1.80071	0.000302145	0.0155548	MB/HBA1/HBA2/HBB
atrial cardiac muscle cell action potential	GO:0086014	BP	-1.98049	0.000312663	0.0156263	GJA1/SCN5A/TRPM4/KCNN2/ANK2/KCNJ3/CACNA1C/RYR2/KCNJ5/KCNA5/GJA5
atrial cardiac muscle cell to AV node cell signaling	GO:0086026	BP	-1.98049	0.000312663	0.0156263	GJA1/SCN5A/TRPM4/KCNN2/ANK2/KCNJ3/CACNA1C/RYR2/KCNJ5/KCNA5/GJA5
atrial cardiac muscle cell to AV node cell communication	GO:0086066	BP	-1.98049	0.000312663	0.0156263	GJA1/SCN5A/TRPM4/KCNN2/ANK2/KCNJ3/CACNA1C/RYR2/KCNJ5/KCNA5/GJA5
regulation of skeletal muscle adaptation	GO:0014733	BP	-1.90249	0.000312343	0.0156263	CAMK2B/IGFBP5/TNNT1/MYH7/TNNI1
developmental cell growth	GO:0048588	BP	-1.66187	0.000306641	0.0156263	PRKG1/NTN1/GOLGA4/PPARA/AUTS2/SRF/LAMB2/NIN/SEMA6C/SLIT3/SPG11/IMPACT/WNT3/ADRA1A/PRKCZ/NRP1/MEIS1/APP/PLXNA1/PRKN/BCL11A/TIAM1/ARIH2/EFNA5/MAPT/FOXP1/RAB21/MEGF8/BMPR2/EXT1/RARG/SMAD7/WNT5A/PDLIM5/EDNRA/ITGA4/CDKL5/FGF13/SEMA3B/SH3GL2/LPAR3/KMT2D/COL14A1/ARHGAP4/AKAP6/VEGFA/ALCAM/SOX9/PRMT2/EPHA7/PRICKLE1/SEMA5A/SEMA6D/NLGN3/CPNE5/SEMA4C/NRN1/EDN1/IGF1/SORBS2/SEMA3G/L1CAM/SEMA5B/SEMA6A/MT3/ST8SI…
cell morphogenesis involved in neuron differentiation	GO:0048667	BP	-1.49501	0.000308793	0.0156263	ENAH/STXBP1/SYNGAP1/MYO7A/CUX1/PRKG1/NTN1/PLXNB1/BBS1/OPHN1/GOLGA4/MATN2/CTNND2/B3GNT2/ADGRB3/AUTS2/SRF/LAMB2/NIN/B4GALT6/SLITRK4/SEMA6C/SLIT3/CNTNAP1/SPG11/WDR47/SARM1/CELSR3/NLGN1/CHRNA7/SLITRK6/DAB1/WNT3/GDNF/NRP1/EEF2K/ARHGAP35/FZD4/FARP1/LZTS1/XK/TUBB2B/NOTCH3/WDPCP/APP/PTPRM/PLXNA1/RAB3A/ANK3/BTBD3/DOCK10/DNM3/TIAM1/KIDINS220/ABI2/KIF5C/SPTBN4/SCN11A/LRP4/EFNA5/CSF1R/ARHGEF25/MAPT/EPHB3/RAB…
musculoskeletal movement	GO:0050881	BP	-1.9371	0.000323314	0.0160415	CLN8/MYH3/SCN4A/MYH14/DMD/NR4A1/SYNM/CASQ1/COMP/TNNT1/TNNI3/MYH7/TNNT3/TNNI1
sialyltransferase activity	GO:0008373	MF	-1.9764	0.0003389	0.0165746	ST8SIA4/ST8SIA5/ST6GALNAC3/ST8SIA2/ST6GALNAC1/ST8SIA6
pharyngeal system development	GO:0060037	BP	-1.96039	0.000365287	0.0177384	PLXNA2/EDNRA/BMP5/ADGRF5/GATA3/EYA1/BMP4/EDN1/BMP7/TGFB2
neuron to neuron synapse	GO:0098984	CC	-1.55062	0.000380781	0.0182977	TSC1/SYNPO/SHISA9/ADD3/NLGN1/MAGI2/PRKCZ/CPEB4/HOMER1/EEF2K/ALS2/PRNP/CLSTN2/FMR1/LZTS1/DLG2/ARHGEF9/PSD3/PRKN/ADORA2A/CLSTN3/GOPC/CNKSR2/IQSEC1/DNM3/TIAM1/LRP4/C1QL1/PJA2/AKAP7/BMPR2/ADGRB1/DNAJC6/FABP5/INSYN2A/FAM81A/PDLIM5/TNIK/KALRN/SYT11/MPDZ/DTNB/CDKL5/IGSF9B/SHISA8/ACTN2/PCLO/CPEB3/NEURL1/CAMK2A/CAP2/NTRK2/ATP1A3/GRIP2/ITGA8/PPP1R9A/SHANK3/CDH2/PKP4/PLXNC1/LRRC4/MAL2/CABP1/NLGN3/PRR12/ZDHH…
cardiac muscle tissue morphogenesis	GO:0055008	BP	-1.90597	0.000395703	0.0188151	TBX20/TTN/SMAD7/WNT5A/EDNRA/PROX1/MYBPC3/ENG/DLL4/NOTCH1/ACTC1/NRG1/XIRP2/ANKRD1/FOXC1/RYR2/S1PR1/TGFB2/MYL2/TNNI3/MYH7/TNNI1
regulation of blood pressure	GO:0008217	BP	-1.70088	0.000426072	0.0201194	GRIP2/SGK1/KCNK6/SCNN1D/SLC4A5/VEGFC/SPX/TBXA2R/NOS3/PTGS2/ACSM3/ACE2/TRPV1/GLP1R/GNB3/EDN1/NPY1R/NPR3/ADORA1/P2RX1/ADRA2B/CORIN/KL/RAMP2/TNNI3/POSTN/NPPA/AVPR2/GJA5/NPPB/HBB
multicellular organismal movement	GO:0050879	BP	-1.87298	0.000433003	0.0202373	CLN8/MYH3/SCN4A/MYH14/DMD/NR4A1/SYNM/CASQ1/COMP/TNNT1/TNNI3/MYH7/TNNT3/TNNI1
cell fate determination	GO:0001709	BP	-1.96729	0.000435943	0.0203054	PTCH2/JAG1/PROX1/GATA6/NOTCH4/GATA3/BMP4/KLF4/GATA2/TNXB/SOX17/DSCAML1
regulation of systemic arterial blood pressure	GO:0003073	BP	-1.84808	0.000439413	0.0203977	KCNK6/SLC4A5/SPX/NOS3/ACE2/TRPV1/EDN1/ADORA1/CORIN/KL/TNNI3/POSTN/NPPA/AVPR2/GJA5/NPPB
AV node cell to bundle of His cell communication	GO:0086067	BP	-1.88752	0.000447165	0.0206874	SCN5A/TRPM4/CACNA1G/CXADR/CACNA1C/RYR2/GJA5
morphogenesis of an epithelial fold	GO:0060571	BP	-1.94406	0.000482724	0.0216735	TP63/WNT5A/BMP5/CECR2/GDF7/BMP4/WNT2B/BMP7/SULF1
regulation of muscle adaptation	GO:0043502	BP	-1.83291	0.000482078	0.0216735	FOXP1/SCN5A/PDE9A/TNFRSF1B/CAMK2D/NOTCH1/AKAP6/PDE5A/CAMK2B/ATP2B4/NOS3/EDN1/IGF1/IGFBP5/CASQ1/NR4A3/TNNT1/MYH7/TNNI1/PI16
response to BMP	GO:0071772	BP	-1.73757	0.000475509	0.0216735	SKI/SPINT1/TOB1/MEGF8/TBX20/BMPR2/EXT1/SMAD7/SOX11/WNT5A/SMAD9/USP9Y/GATA6/ZNF8/ENG/BMP5/CDH5/FST/FSTL3/NOTCH1/SOX9/SCUBE3/GATA3/CRIM1/GDF7/SCX/CHRDL1/DAND5/BMP4/ACVR2B/GDF6/SPINT2/BMP6/SORL1/BMPR1B/CHRDL2/BMP7/COMP/SULF1/SFRP1/SFRP4
cellular response to BMP stimulus	GO:0071773	BP	-1.73757	0.000475509	0.0216735	SKI/SPINT1/TOB1/MEGF8/TBX20/BMPR2/EXT1/SMAD7/SOX11/WNT5A/SMAD9/USP9Y/GATA6/ZNF8/ENG/BMP5/CDH5/FST/FSTL3/NOTCH1/SOX9/SCUBE3/GATA3/CRIM1/GDF7/SCX/CHRDL1/DAND5/BMP4/ACVR2B/GDF6/SPINT2/BMP6/SORL1/BMPR1B/CHRDL2/BMP7/COMP/SULF1/SFRP1/SFRP4
BMP signaling pathway	GO:0030509	BP	-1.71315	0.000482145	0.0216735	FZD1/SKI/TOB1/MEGF8/TBX20/BMPR2/EXT1/SMAD7/SOX11/WNT5A/SMAD9/USP9Y/GATA6/ZNF8/ENG/BMP5/CDH5/FST/FSTL3/NOTCH1/SCUBE3/CRIM1/GDF7/SCX/CHRDL1/DAND5/BMP4/ACVR2B/GDF6/BMP6/SORL1/BMPR1B/CHRDL2/BMP7/COMP/SULF1/SFRP1/SFRP4
antigen processing and presentation of peptide antigen	GO:0048002	BP	-1.85272	0.00049053	0.0218635	HLA-DPA1/HLA-DPB1/HLA-DRB4/HLA-DRB5/HLA-DRB3/HLA-DRB1/HLA-DQB1/CD74/HLA-DRA/HLA-DOA/HLA-DQA1
muscle organ morphogenesis	GO:0048644	BP	-1.83956	0.000494372	0.0219091	FZD1/TBX20/TTN/SMAD7/WNT5A/EDNRA/PROX1/MYBPC3/ARID5B/ENG/DLL4/NOTCH1/MYLK/ACTC1/NRG1/XIRP2/ANKRD1/TCF15/FOXC1/RYR2/S1PR1/TGFB2/MYL2/TNNI3/MYH7/TNNI1
renal system process	GO:0003014	BP	-1.82378	0.000505486	0.0222229	ADGRF5/CD34/ADCY6/MLLT6/SGK1/SLC4A5/SPX/TMEM63C/BCL2/SULF2/BMP4/TRPV1/SLC5A1/STC1/EDN1/NPR3/ADORA1/CORIN/MYO5B/CLCNKB/SULF1/ABCG2/CHRNA3/AQP1/AVPR2/GJA5/NPPB/HBB
perineuronal net	GO:0072534	CC	-1.75172	0.00050632	0.0222229	VCAN/PTPRZ1/HAPLN1
cell morphogenesis	GO:0000902	BP	-1.36775	0.000569268	0.0244375	ENAH/MYH10/STXBP1/SYNGAP1/MYO7A/CUX1/PRKG1/NTN1/PLXNB1/ZRANB1/BBS1/OPHN1/GOLGA4/DICER1/MATN2/RASA1/CTNND2/B3GNT2/ADGRB3/AUTS2/SRF/LAMB2/NIN/F11R/PHIP/B4GALT6/SLITRK4/CASP9/SEMA6C/SLIT3/KDR/CNTNAP1/SPG11/FAT1/IMPACT/WDR47/SARM1/CELSR3/NLGN1/CHRNA7/SLITRK6/DAB1/WNT3/GDNF/PRKCZ/ROCK1/ARHGEF26/NRP1/EEF2K/ALS2/ARHGAP35/FZD4/FGD4/ATP9A/FARP1/NEK3/LZTS1/XK/TUBB2B/NOTCH3/WDPCP/APP/PTPRM/PLXNA1/PRKN/ZNF13…
positive regulation of transmembrane receptor protein serine/threonine kinase signaling pathway	GO:0090100	BP	-1.78453	0.000592667	0.0252049	TBX20/BMPR2/MYOCD/SOX11/GATA6/CITED2/ENG/FGF9/BMP5/CDH5/NOTCH1/FERMT1/SCUBE3/ITGA8/GDF7/BMP4/ACVR2B/CDKN1C/GDF6/NPNT/BMP6/JAK2/BMP7/INHBA/SULF1/TGFB2
G protein-coupled receptor signaling pathway	GO:0007186	BP	-1.44403	0.000595144	0.0252319	PDE3B/PLCB1/MC1R/RGS5/CISH/VIPR2/GNAZ/ACTN2/ADGRG1/LPAR3/TAFA5/INSR/PDE3A/DGKG/ADCY5/CAMK2A/RGS11/AGRN/ADGRF5/OR1A1/AKAP13/ADRA2C/C5AR2/ARRDC3/ADCY6/VN1R1/DGKE/RGS9BP/STMN1/PRKAR1A/ATP2B4/PRKCB/CCL5/OR5AS1/CRHR2/PDE4D/TBXA2R/RAPGEFL1/PDE4B/PLCB4/NXPH3/ADGRG6/CELSR1/PLCB2/FZD7/CCL18/BAIAP3/FOXC1/CYSLTR2/MPL/GLP1R/ENTPD2/GNB3/EDN1/NPY1R/SORCS2/NPR3/ADORA1/OR51E1/OXER1/ADCY4/SSTR1/GPR27/CX3CL1/SNCA/…
clathrin-coated endocytic vesicle membrane	GO:0030669	CC	-1.85336	0.000605096	0.0255747	STON2/TGFA/SGIP1/HLA-DPA1/HLA-DPB1/HLA-DRB4/HLA-DRB5/HLA-DRB3/HLA-DRB1/HLA-DQB1/CD74/HLA-DRA/AVPR2/HLA-DQA1
cardiac endothelial cell differentiation	GO:0003348	BP	-1.77147	0.000644358	0.0268202	NOTCH1/SOX18/NRG1/SOX17
endocardial cell differentiation	GO:0060956	BP	-1.77147	0.000644358	0.0268202	NOTCH1/SOX18/NRG1/SOX17
positive regulation of transport	GO:0051050	BP	-1.37985	0.000639356	0.0268202	GPLD1/SCN5A/RAB21/NIPSNAP2/TUB/CACNA2D1/PIK3R1/CNKSR3/PFKM/TTN/PFKFB2/TNFRSF11A/CAPN3/TRPM4/MYO18A/SOX11/CLU/SOX4/WNT5A/KIF20B/EDNRA/CRYZL2P-SEC16B/ERC2/PLCB1/TRPC1/ABCA3/CD38/ACTN2/FGR/FGF13/TRPV3/ABCA8/ABAT/HLA-F/IL15/KCTD7/AZIN1/SYBU/INSR/GPD1L/FABP3/AKAP6/VEGFA/ADAM8/ANK2/CAMK2A/SORBS1/GAB2/PTPRJ/NR0B2/MLLT6/SGK1/SHANK3/CADPS/ABCG1/MYLK/PRKAR1A/CDH2/VEGFC/PGAP1/P2RX7/WNK2/PRKCB/SLC38A3/GJC2/C…
gated channel activity	GO:0022836	MF	-1.63259	0.000646478	0.0268269	TRPM4/ASIC3/KCNMB4/KCNAB1/KCNMA1/ABCC9/KCNN2/SHROOM2/RYR1/CATSPER2/GABRE/KCNA4/KCNK6/TMC7/SCNN1D/P2RX7/KCNN3/TMEM63C/GABRB1/KCNA6/KCNMB1/TMC8/CACNA1G/KCNQ4/TRPV1/KCNJ3/KCNJ12/CACNA1C/CACNA1B/KCNE1/GRIN2C/GRIK2/KCNC4/RYR2/P2RX1/KCNB1/CHRNE/KCNJ5/KCNT1/TMC4/CACNA2D2/KCNA5/ANO1/ABCC8/SCN2B/CLCNKB/KCNJ4/TSPOAP1/P2RX3/GRIK3/CHRNA3/AQP1
regulation of postsynaptic membrane potential	GO:0060078	BP	-1.75037	0.000682588	0.027996	ABAT/TMEM25/GABRE/SHANK3/P2RX7/NLGN3/GABRB1/TRPV1/STX1B/SYNE1/GRIN2C/GRIK2/ADORA1/P2RX1/CHRNE/SNCA/NRXN1/GRM1/TMEM108/P2RX3/GRIK3/CHRNA3/RELN
actin cytoskeleton	GO:0015629	CC	-1.46347	0.000680421	0.027996	VILL/GBP1/MYO18A/TJP1/SMTN/LIMCH1/CFL2/PDLIM5/KALRN/LPP/PPP1R12C/MYH3/ACTN2/FGR/MYL4/AIF1L/DST/PRICKLE4/SHROOM2/PPP1R12B/SHROOM3/ADAM8/SPTBN5/SORBS1/SHROOM1/SHROOM4/SVIL/MYH14/AKAP13/EPB41L2/GAS2/PLEKHH2/PPP1R9A/MYOZ1/MYLK/PGM5/ACTC1/CDH2/ROR1/SCNN1D/PRKCB/ARHGAP33/CLIC5/AMOT/GAS7/TLN2/CNN1/CIB2/SYNPO2L/MYO18B/ABRA/XIRP2/MYO16/MYZAP/DIXDC1/ADD2/LMOD2/CGNL1/MST1R/PDLIM3/RAPGEF3/SORBS2/MYH7B/MYL12A…
AV node cell action potential	GO:0086016	BP	-1.86359	0.000688439	0.028058	SCN5A/TRPM4/CACNA1G/CXADR/CACNA1C/RYR2/GJA5
AV node cell to bundle of His cell signaling	GO:0086027	BP	-1.86359	0.000688439	0.028058	SCN5A/TRPM4/CACNA1G/CXADR/CACNA1C/RYR2/GJA5
cell-cell signaling involved in cardiac conduction	GO:0086019	BP	-1.94007	0.000701428	0.0284182	SCN5A/CACNA2D1/TRPM4/KCNN2/CASQ2/ANK2/CACNA1G/CXADR/KCNJ3/CACNA1C/RYR2/KCNJ5/KCNA5/RNF207/GJA5
metal ion transport	GO:0030001	BP	-1.41443	0.000717663	0.0288202	MELTF/SCN5A/FGF2/NIPSNAP2/CACNA2D1/SLC24A3/CNKSR3/PKD1/MAGED2/MICU3/CAPN3/TRPM4/ASIC3/KCNMB4/LIME1/NKAIN3/EDNRA/UTRN/SLC6A13/PLCB1/SLMAP/TRPC1/KCNAB1/KCNMA1/ABCC9/TLR9/SCN4A/ACTN2/FGF13/TRPV3/KCNN2/PACSIN3/CAMK2D/CASQ2/SLC9A4/SHROOM2/GPD1L/AKAP6/ANK2/CAMK2A/RYR1/CRACR2B/CATSPER2/HECW2/ATP1A3/MLLT6/SGK1/KCNA4/MYLK/CAMK2B/KCNK6/ATP2B4/SCNN1D/SLC4A5/P2RX7/KCNN3/WNK2/PRKCB/SLC38A3/GJC2/CCL5/ATP1B4/CN…
receptor ligand activity	GO:0048018	MF	-1.56076	0.000739803	0.0296224	FGF13/FGF9/SEMA3B/MDK/IL15/DLL4/WNT11/BMP5/TAFA5/GDF11/THBS4/VEGFA/OGN/HSPA1A/EPHA7/CTF1/VEGFC/SPX/SEMA5A/SEMA6D/CCL5/GDF7/FGF12/BMP8B/NRG1/TGFA/DAND5/FBN2/BMP4/SEMA4C/ADA2/IGF2/JAG2/GDF6/CCL18/STC1/EDN1/IGF1/WNT2B/CX3CL1/SEMA3G/SEMA5B/BMP6/SEMA6A/TNFRSF11B/KL/COLEC10/FGF1/BMP7/INHBA/FGF14/CXCL2/GDF10/TGFB2/APOA1/CCL21/LEFTY2/WNT9A/PENK/NPPA/FGF18/BDNF/C1QTNF9/CXCL9/NPPB
monoatomic cation channel activity	GO:0005261	MF	-1.57596	0.000745778	0.0297746	HCN2/KCNJ8/NALCN/SCN11A/KCNA7/SCN5A/CACNA2D1/SLC24A3/PKD1/TRPM4/ASIC3/KCNMB4/TRPC1/KCNAB1/KCNMA1/ABCC9/SCN4A/TRPV3/KCNN2/SHROOM2/RYR1/CATSPER2/KCNA4/KCNK6/SCNN1D/P2RX7/KCNN3/TMEM63C/KCNA6/KCNMB1/CACNA1G/KCNQ4/TRPV1/KCNJ3/KCNJ12/CACNA1C/CACNA1B/KCNE1/GRIN2C/GRIK2/KCNC4/RYR2/P2RX1/KCNB1/CHRNE/KCNJ5/SCN7A/KCNT1/CACNA2D2/KCNA5/ANO1/ABCC8/SCN2B/KCNJ4/TSPOAP1/P2RX3/GRIK3/CHRNA3/AQP1
postsynapse	GO:0098794	CC	-1.42047	0.000760246	0.0301763	TSC1/SYNPO/SHISA9/KCNA2/ADD3/NLGN1/CHRNA7/MAGI2/APBA1/ITGB3/PRKCZ/CPEB4/HOMER1/NRP1/EEF2K/ALS2/PRNP/CLSTN2/FMR1/FARP1/LZTS1/KCNJ2/DLG2/APP/ARHGEF9/PSD3/PRKN/AGER/RAB3A/ANK3/ADORA2A/CLSTN3/GOPC/BCL11A/CNKSR2/DOCK10/IQSEC1/DNM3/TIAM1/ABI2/KIF5C/GABRA4/LRP4/PRKAR2B/MAPT/PJA2/FRMPD4/BMPR2/ABR/ADGRB1/DNAJC6/RAB17/KCTD12/GRK3/FABP5/INSYN2A/WNT5A/FAM81A/PDLIM5/TNIK/UTRN/DIP2A/KALRN/PLCB1/SYT11/MPDZ/DTNB…
COPII-coated ER to Golgi transport vesicle	GO:0030134	CC	-1.79366	0.00076975	0.0303774	F5/TGFA/CIDEB/SEC16B/F8/HLA-DPA1/HLA-DPB1/SERPINA1/HLA-DRB4/HLA-DRB5/HLA-DRB3/HLA-DRB1/HLA-DQB1/CD74/HLA-DRA/HLA-DQA1
oxygen carrier activity	GO:0005344	MF	-1.74057	0.000785021	0.0308025	MB/HBA1/HBA2/HBB
skeletal muscle contraction	GO:0003009	BP	-1.92042	0.00081103	0.0317321	MYH3/SCN4A/MYH14/DMD/NR4A1/SYNM/CASQ1/TNNT1/TNNI3/MYH7/TNNT3/TNNI1
cell-cell junction organization	GO:0045216	BP	-1.62515	0.000885924	0.0340782	EXT1/SMAD7/TJP1/KIFC3/CDH24/AJM1/MPDZ/WNT11/CDH5/VEGFA/SNAI1/ANK2/AFDN/CDH2/IRX3/PKP4/TLN2/ACE2/GRHL1/CXADR/XIRP2/EPHA4/PLEC/OCLN/LSR/DSG2/GJD3/GJA4/POF1B/BMP6/PATJ/PLEKHA7/ABCC8/EFNB2/RAMP2/DSG1/CDHR3/TGFB2/APLNR/GJA5
asymmetric synapse	GO:0032279	CC	-1.54393	0.000896877	0.0342913	TSC1/SYNPO/SHISA9/ADD3/NLGN1/MAGI2/PRKCZ/CPEB4/HOMER1/EEF2K/ALS2/PRNP/CLSTN2/FMR1/LZTS1/DLG2/ARHGEF9/PSD3/PRKN/ADORA2A/CLSTN3/GOPC/CNKSR2/IQSEC1/DNM3/TIAM1/LRP4/C1QL1/PJA2/BMPR2/ADGRB1/DNAJC6/FABP5/INSYN2A/FAM81A/PDLIM5/TNIK/KALRN/SYT11/MPDZ/DTNB/CDKL5/IGSF9B/SHISA8/ACTN2/PCLO/CPEB3/NEURL1/CAMK2A/CAP2/NTRK2/GRIP2/ITGA8/PPP1R9A/SHANK3/CDH2/PKP4/PLXNC1/LRRC4/CABP1/NLGN3/PRR12/ZDHHC15/SLC8A1/PDE4B/S…
actin cytoskeleton organization	GO:0030036	BP	-1.3927	0.000898976	0.0342913	PHLDB2/PDGFA/BST2/TSC1/FAT1/SYNPO/NEBL/CLASP2/ADD3/GSN/RICTOR/NISCH/ITGB3/TMSB4Y/ROCK1/NF1/NRP1/EEF2K/ARHGAP35/FGD4/FARP1/SPTAN1/EVL/MYADM/LMOD3/MYOZ2/CCN2/ELN/PXN/RGCC/PRKN/PTGER4/AMOTL2/EPB41L4A/RHOBTB2/AKAP11/XIRP1/RAC2/KCTD13/IQSEC1/PACSIN1/ABI2/SPTBN4/LDB3/DAAM1/EFNA5/FLNB/CSF1R/ZBED3/RHOQ/ARHGEF17/CDC42BPB/KLHL41/PIK3R1/TTN/EPB41L4B/CAPN3/VILL/ELMO3/MYO18A/TJP1/SMTN/LIMCH1/CFL2/PDLIM5/TNIK/…
structural constituent of muscle	GO:0008307	MF	-1.85571	0.000907779	0.0345309	TTN/CAPN3/SMTN/MYBPC3/ACTN2/ANKRD2/DMD/PLEC/SYNM/SORBS2/MYOM1/MYH11/OBSCN/MYOM2/NEB/CSRP3/MYL2
axon guidance	GO:0007411	BP	-1.62945	0.000918405	0.0347421	SEMA6C/SLIT3/CELSR3/WNT3/GDNF/NRP1/ARHGAP35/TUBB2B/NOTCH3/APP/PTPRM/KIF5C/EFNA5/CSF1R/ARHGEF25/EPHB3/MEGF8/VANGL2/BMPR2/EXT1/WNT5A/EDNRA/KALRN/CHL1/SEMA3B/CNTN4/NTN4/NOTCH1/VEGFA/ALCAM/NRXN3/GATA3/EPHA7/NOVA2/SEMA5A/SEMA6D/GDF7/MYPN/PCDHAC2/SEMA4C/RPS6KA5/EPHA4/ANOS1/GFRA3/KIAA1755/EDN1/SEMA3G/L1CAM/SEMA5B/SEMA6A/BMPR1B/NRXN1/EFNB2/BMP7/RELN/DSCAML1/HMCN2/BDNF
neuron projection guidance	GO:0097485	BP	-1.62945	0.000918405	0.0347421	SEMA6C/SLIT3/CELSR3/WNT3/GDNF/NRP1/ARHGAP35/TUBB2B/NOTCH3/APP/PTPRM/KIF5C/EFNA5/CSF1R/ARHGEF25/EPHB3/MEGF8/VANGL2/BMPR2/EXT1/WNT5A/EDNRA/KALRN/CHL1/SEMA3B/CNTN4/NTN4/NOTCH1/VEGFA/ALCAM/NRXN3/GATA3/EPHA7/NOVA2/SEMA5A/SEMA6D/GDF7/MYPN/PCDHAC2/SEMA4C/RPS6KA5/EPHA4/ANOS1/GFRA3/KIAA1755/EDN1/SEMA3G/L1CAM/SEMA5B/SEMA6A/BMPR1B/NRXN1/EFNB2/BMP7/RELN/DSCAML1/HMCN2/BDNF
muscle tissue morphogenesis	GO:0060415	BP	-1.81626	0.000935347	0.0350368	FZD1/TBX20/TTN/SMAD7/WNT5A/EDNRA/PROX1/MYBPC3/ENG/DLL4/NOTCH1/MYLK/ACTC1/NRG1/XIRP2/ANKRD1/FOXC1/RYR2/S1PR1/TGFB2/MYL2/TNNI3/MYH7/TNNI1
striated muscle adaptation	GO:0014888	BP	-1.83012	0.000972904	0.0362037	MYOZ1/CAMK2B/ATP2B4/IGFBP5/ACTA1/TNNT1/MYH7/MYOC/NPPA/TNNI1
regulation of action potential	GO:0098900	BP	-1.8192	0.000985905	0.0365263	ADRA1A/FMR1/DSP/KCNJ2/SCN5A/CACNA2D1/TRPM4/FGF13/CAMK2D/ANK2/DSC2/FGF12/CXADR/CACNA1C/DSG2/RYR2/KCNB1/CTNNA3/GPR35/RNF207/GJA5
neuronal action potential	GO:0019228	BP	-1.88356	0.000998418	0.0368527	KCNA2/KCNMB2/FMR1/KCNMB3/ANK3/SCN11A/KCNMB4/MYH14/FGF12/GRIK2/P2RX1/GPR35
vasculogenesis	GO:0001570	BP	-1.77517	0.00100527	0.0370058	KDR/QKI/FBXW7/NRP1/FZD4/WARS2/HAS2/RASIP1/TBX20/MYOCD/ZMIZ1/ZFP36L1/CITED2/ENG/NOTCH1/VEGFA/WT1/NTRK2/CD34/SOX18/AMOT/EGFL7/MYO18B/HEY1/RAMP2/SOX17/TNNI3/APLNR/CEACAM1
immune receptor activity	GO:0140375	MF	-1.76133	0.00108005	0.0386167	IFNLR1/C5AR2/GHR/LIFR/LEPR/IL17RD/KLRD1/CSF3R/MPL/LILRB2/FCGR3A/GFRA2/HLA-DPA1/GPR35/HLA-DRB3/HLA-DRB1/HLA-DQB1/CD74/HLA-DRA/HLA-DOA/HLA-DQA1
pattern specification process	GO:0007389	BP	-1.50623	0.00109618	0.0390913	LRP4/BHLHE40/SKI/NPHP3/MEGF8/TBX20/TP63/FGF2/DISP1/ETS2/VANGL2/BMPR2/TBC1D32/PLXNA2/EXT1/RARG/INTU/WNT5A/RTTN/CITED2/SPRY1/MID1/ENG/ADGRG1/CCDC40/CRAMP1/DLL4/WNT11/LAMA5/BMP5/FST/GDF11/PLD6/NOTCH1/SHROOM3/SNAI1/CXXC4/WT1/GAS8/PRICKLE1/HOXB3/IRX3/SOX18/PGAP1/TBX3/EYA1/CHRDL1/HOXD4/DAND5/TDRD1/BMP4/DNAAF3/TCF15/ACVR2B/FOXC1/STC1/EDN1/BTG2/HEY1/WNT2B/BMPR1B/MEOX1/DCHS1/FGF1/NRARP/BMP7/RNF207/SFRP1/T…
lateral sprouting from an epithelium	GO:0060601	BP	-1.78391	0.00120015	0.0420328	TP63/WNT5A/CELSR1/BMP4/BMP7/SULF1
side of membrane	GO:0098552	CC	-1.41055	0.0012116	0.0422179	NTNG2/GNAZ/LRRC32/SAMD12/ENG/HLA-F/CSF2RB/CNTN4/CDH5/ASTN1/SLC2A4/INSR/ZAP70/GBP5/LY6G5B/ALCAM/SHROOM4/ESYT3/CD34/GHR/LIFR/ITGA8/GFAP/CA4/ABCG1/PGM5/PKP4/P2RX7/LEPR/AMOT/ITGA1/GPC6/LYPD1/ABCB1/CLEC2D/NTM/RTN4RL1/EPM2AIP1/BTN3A1/BCAM/ACHE/TRPV1/HID1/KLRD1/MYZAP/KCNJ3/CSF3R/GFRA3/SAMD10/GEM/MPL/NRN1/EPN3/GNB3/BTNL9/P2RX1/PTPRC/MOG/ITGA9/FCGR3A/VCAM1/GFRA2/HLA-DPA1/S1PR1/DPEP2/ANK1/JAK2/COLEC10/HLA-…
neuron projection development	GO:0031175	BP	-1.34861	0.00123076	0.0426683	SEMA6C/C21orf91/TNC/SLIT3/CNTNAP1/SPG11/IMPACT/WDR47/SARM1/CELSR3/NLGN1/CHRNA7/LRIG2/MAGI2/SLITRK6/DAB1/WNT3/GDNF/PRKCZ/ROCK1/NRP1/EEF2K/ALS2/ARHGAP35/FZD4/ATP9A/FMR1/FARP1/NEK3/LZTS1/MYLIP/TOX/XK/TUBB2B/NOTCH3/APP/PTPRM/PLXNA1/PRKN/AGER/RAB3A/ANK3/ADORA2A/BTBD3/GPRIN3/BCL11A/NDRG4/DOCK10/IQSEC1/DNM3/TIAM1/KIDINS220/PACSIN1/CBFA2T2/ABI2/INPP5F/KIF5C/SPTBN4/CRMP1/SCN11A/FZD1/LRP4/EFNA5/CSF1R/ULK4/…
G protein-coupled receptor complex	GO:0097648	CC	-1.75089	0.00123918	0.0428518	RAMP2/GRM1/RAMP3
response to tumor cell	GO:0002347	BP	-1.88733	0.00125183	0.0428562	KLF4/ABI3/HLA-DRB3/TXNIP/HLA-DRB1/PRF1/CEACAM1
animal organ formation	GO:0048645	BP	-1.79492	0.00125019	0.0428562	TP63/FGF2/EXT1/WNT5A/GATA6/CITED2/SPRY1/WNT11/NOTCH1/WT1/EYA1/RBM20/BMP4/WNT2B/FGF1/BMP7/SULF1/SOX17
immunological synapse	GO:0001772	CC	-1.86669	0.00129316	0.0434475	ICAM1/DUSP3/LAT/NEDD9/ZAP70/ALCAM/PTPRJ/PRKAR1A/FYB2/HLA-DRB1/PRF1/HLA-DRA
trabecula morphogenesis	GO:0061383	BP	-1.80071	0.00127865	0.0434475	THBS3/ENG/DLL4/BMP5/NOTCH1/FHL2/PPARGC1B/NRG1/FBN2/ADGRG6/HEY1/S1PR1/BMP7/SFRP1/TEK/TGFB2
calcium-mediated signaling	GO:0019722	BP	-1.58894	0.00129478	0.0434475	TRPM4/GBP1/RCAN3/SGCD/NR5A2/LAT/C10orf71/CAMK2D/CASQ2/AKAP6/ANK2/ZAP70/RYR1/PTPRJ/CA8/NFATC2/FHL2/PPP1R9A/MYOZ1/ATP2B4/P2RX7/DMD/SLC8A1/ERBB3/TRPV1/CACNA1C/EDN1/GRIN2C/IGF1/RYR2/PTPRC/CASQ1/FCGR3A/VCAM1/PLA2G4B/PLCE1/P2RX3/PTGDR2/TNNI3/SELP/RAMP3
regulation of cellular response to growth factor stimulus	GO:0090287	BP	-1.54035	0.00129765	0.0434475	SKI/TOB1/SUDS3/TBX20/FGF2/ARID4A/MYOCD/SMAD7/ASPN/SOX11/WNT5A/GATA6/CITED2/SPRY1/ENG/FGF9/CDH5/FST/FSTL3/NOTCH1/OGT/VEGFA/TET1/FERMT1/SCUBE3/DOK5/HSPA1A/LDLRAD4/GATA3/ITGA8/PTP4A3/SMOC2/ATP2B4/VEGFC/PRKCB/CRIM1/RASL11B/CHRDL1/LTBP1/PRDM16/DAND5/FBN2/SULF2/BMP4/IL17RD/CDKN1C/NPNT/LTBP4/SHISA2/VTN/SORL1/SEMA6A/MT3/MMRN2/NREP/TNXB/FGF1/CHRDL2/TMEM108/SULF1/SFRP1/FGF18/SFRP4
muscle adaptation	GO:0043500	BP	-1.70688	0.00134146	0.0445873	FOXP1/SCN5A/PDE9A/GATA6/TNFRSF1B/CAMK2D/NOTCH1/AKAP6/PDE5A/MYOZ1/CAMK2B/ATP2B4/NOS3/EDN1/IGF1/IGFBP5/CASQ1/ACTA1/NR4A3/TNNT1/MYH7/MYOC/NPPA/TNNI1/PI16
regulation of small GTPase mediated signal transduction	GO:0051056	BP	-1.52167	0.00135908	0.0450635	RASAL3/MAPRE2/FAM13B/NF1/NRP1/ALS2/ARHGAP35/ARHGAP23/FGD4/CYTH1/KBTBD7/ARHGAP29/SPATA13/ARHGEF9/ARHGAP1/PSD3/ARHGAP45/ARHGAP30/KCTD13/IQSEC1/RASA2/TIAM1/LRP4/RASIP1/ABCA1/ARHGEF25/ARHGEF17/RASA4B/ARHGAP15/ABR/ARHGEF3/KALRN/SPRY1/ADGRG1/ARHGAP39/ARHGAP28/PLEKHG5/MCF2L/ARHGAP4/NOTCH1/OGT/PSD4/NET1/RIPOR2/RASA4/RASGRF2/AKAP13/DEF6/STMN1/ARHGEF15/AMOT/RALGPS1/LPAR6/SYNPO2L/ARHGEF4/SRGAP3/PRAG1/ABRA/M…
developmental growth involved in morphogenesis	GO:0060560	BP	-1.54877	0.0013626	0.0450711	AUTS2/SRF/LAMB2/NIN/SEMA6C/TNC/SLIT3/SPG11/IMPACT/MAGI2/WNT3/PRKCZ/KIF26B/NRP1/MED12/APP/PLXNA1/PRKN/BCL11A/TIAM1/EFNA5/MAPT/RAB21/MEGF8/BMPR2/EXT1/RARG/WNT5A/EDNRA/ITGA4/CDKL5/SPRY1/FGF13/SEMA3B/WNT11/SH3GL2/LPAR3/ARHGAP4/NOTCH1/VEGFA/ALCAM/SOX9/ADPRHL1/EPHA7/PRICKLE1/SEMA5A/SEMA6D/NLGN3/CPNE5/BMP4/SEMA4C/NRN1/EDN1/SEMA3G/L1CAM/SEMA5B/SEMA6A/MT3/S1PR1/ST8SIA2/FGF1/PAK6/TMEM108/SFRP1/POSTN/BDNF/I…
regulation of myoblast differentiation	GO:0045661	BP	-1.76165	0.00137771	0.0454611	SOX8/MAP3K5/EID2B/ARID1A/IGFBP3/KLHL41/ID3/CAPN3/MYOCD/SOX4/ZFP36L1/PLCB1/RBM24/NOTCH1/SOX9/RIPOR2/PRICKLE1/DPF3/TBX3/ANKRD2/BMP4/TMEM182/NMRK2/CXCL9
fibroblast growth factor receptor binding	GO:0005104	MF	-1.81884	0.00138882	0.0456079	FGF2/FGF9/FRS3/KL/FGF1/FGF18
regulation of CD4-positive, CD25-positive, alpha-beta regulatory T cell differentiation	GO:0032829	BP	-1.65442	0.00139963	0.0456346	LGALS9/HLA-DRB1/HLA-DRA
positive regulation of CD4-positive, CD25-positive, alpha-beta regulatory T cell differentiation	GO:0032831	BP	-1.65442	0.00139963	0.0456346	LGALS9/HLA-DRB1/HLA-DRA
signaling receptor activator activity	GO:0030546	MF	-1.53206	0.00139446	0.0456346	FGF13/ENG/FGF9/SEMA3B/MDK/IL15/DLL4/WNT11/BMP5/TAFA5/GDF11/THBS4/VEGFA/OGN/HSPA1A/EPHA7/CTF1/VEGFC/SPX/SEMA5A/SEMA6D/CCL5/GDF7/FGF12/BMP8B/NRG1/TGFA/DAND5/FBN2/BMP4/SEMA4C/ADA2/IGF2/JAG2/GDF6/CCL18/STC1/EDN1/IGF1/WNT2B/CX3CL1/SEMA3G/SEMA5B/BMP6/SEMA6A/TNFRSF11B/KL/COLEC10/FGF1/BMP7/INHBA/FGF14/CXCL2/GDF10/TGFB2/APOA1/CCL21/LEFTY2/WNT9A/PENK/NPPA/FGF18/BDNF/C1QTNF9/CXCL9/NPPB
positive regulation of nitric oxide biosynthetic process	GO:0045429	BP	-1.82891	0.00141393	0.0459913	CLU/DDAH2/INSR/PTGS2/TRPV1/EDN1/KLF4/JAK2/KLF2/HBB
positive regulation of the force of heart contraction	GO:0098735	BP	-1.6538	0.0014372	0.0465273	SLC8A1/RYR2/MYL2
kidney epithelium development	GO:0072073	BP	-1.65543	0.00152251	0.0483743	FGF2/PKD1/EXT1/HS3ST3A1/SMAD7/EDNRA/ACAT1/SPRY1/WNT11/LAMA5/GDF11/RARB/NOTCH1/VEGFA/SOX9/PODXL/WT1/CD34/GATA3/EPHA7/IRX3/EYA1/BCL2/BMP4/EPHA4/NPNT/FOXC1/EDN1/WNT2B/DCHS1/EFNB2/FGF1/BMP7/SFRP1/AQP1/PROM1
channel activity	GO:0015267	MF	-1.49079	0.00155351	0.0485895	CATSPER2/GABRE/KCNA4/KCNK6/TMC7/SCNN1D/P2RX7/KCNN3/CLIC5/TMEM63C/GJC2/GABRB1/KCNA6/KCNMB1/BCL2/TMC8/CACNA1G/KCNQ4/TRPV1/AQP7/KCNJ3/KCNJ12/CACNA1C/CACNA1B/KCNE1/GJA3/GRIN2C/GRIK2/KCNC4/GJD3/RYR2/GJA4/P2RX1/KCNB1/CHRNE/KCNJ5/SCN7A/ANO2/KCNT1/TMC4/CACNA2D2/KCNA5/ANO1/ABCC8/SCN2B/CLCNKB/KCNJ4/TSPOAP1/P2RX3/GRIK3/CHRNA3/SLC14A1/PRF1/AQP1/GJA5
passive transmembrane transporter activity	GO:0022803	MF	-1.49079	0.00155351	0.0485895	CATSPER2/GABRE/KCNA4/KCNK6/TMC7/SCNN1D/P2RX7/KCNN3/CLIC5/TMEM63C/GJC2/GABRB1/KCNA6/KCNMB1/BCL2/TMC8/CACNA1G/KCNQ4/TRPV1/AQP7/KCNJ3/KCNJ12/CACNA1C/CACNA1B/KCNE1/GJA3/GRIN2C/GRIK2/KCNC4/GJD3/RYR2/GJA4/P2RX1/KCNB1/CHRNE/KCNJ5/SCN7A/ANO2/KCNT1/TMC4/CACNA2D2/KCNA5/ANO1/ABCC8/SCN2B/CLCNKB/KCNJ4/TSPOAP1/P2RX3/GRIK3/CHRNA3/SLC14A1/PRF1/AQP1/GJA5
cAMP catabolic process	GO:0006198	BP	-1.81253	0.00157193	0.0488118	PDE10A/PDE4D/PDE4B/PDE8B/PDE4C
3',5'-cyclic-GMP phosphodiesterase activity	GO:0047555	MF	-1.84189	0.00158877	0.0492233	PDE11A/PDE9A/PDE1C/PDE3B/PDE10A/PDE3A/PDE5A/PDE6A/PDE4D/PDE4B/PDE8B/PDE4C
