# Supplementary material for: Characterization of human living myocardial slices culture-induced adaptations: a translational perspective
Source: J Mol Cell Cardiol Plus. 2025 Jun 17;13:100465. doi: 10.1016/j.jmccpl.2025.100465 (PMC12212253; doi:10.1016/j.jmccpl.2025.100465)
Supplement: Supplemental Table 3 — Upregulated pathways Ven cardiomyocytes. [file mmc3.xls]

## Sheet: SupplementaryTable3_Upregulated
Upregulated pathways vascular cells:Day 0 vs Day 10±1
Description	ID	ONTOLOGY	NES	pvalue	p.adjust	core_enrichment
integrin-mediated signaling pathway	GO:0007229	BP	2.1757	0.0008014	0.393063	TIMP1/FN1/COL3A1
myeloid leukocyte migration	GO:0097529	BP	2.16917	0.000966438	0.393063	SERPINE1/PGF
developmental process	GO:0032502	BP	1.76987	0.00107689	0.393063	OLFM2/SERPINE1/PGF/TIMP1/CSRP2/PIR/FN1/COL3A1/ADAMTS12/IGFBP7/CLDN5/MGP/PDGFRB/CMTM8/COL1A2/STOX1/FABP4/EPS8/ACTG1/ACVRL1/SERPINF1/STEAP4/MYL6/PDE1B/MAP2/CALR/LIPA/HGF/TLL1/ARHGEF28
protease binding	GO:0002020	MF	2.05914	0.00205341	0.474005	SERPINE1/TIMP1/FN1/COL3A1
anatomical structure development	GO:0048856	BP	1.68528	0.00216441	0.474005	OLFM2/SERPINE1/PGF/TIMP1/CSRP2/PIR/FN1/COL3A1/ADAMTS12/IGFBP7/CLDN5/MGP/PDGFRB/CMTM8/COL1A2/STOX1/EPS8/ACTG1/ACVRL1/SERPINF1/MYL6/PDE1B/MAP2/CALR/LIPA/HGF/TLL1/ARHGEF28
signaling receptor binding	GO:0005102	MF	1.76418	0.0058374	0.557273	SERPINE1/PGF/TIMP1/FN1/COL3A1/PDGFRB/CMTM8/FABP4/IL32
