# Supplementary material for: Characterization of human living myocardial slices culture-induced adaptations: a translational perspective
Source: J Mol Cell Cardiol Plus. 2025 Jun 17;13:100465. doi: 10.1016/j.jmccpl.2025.100465 (PMC12212253; doi:10.1016/j.jmccpl.2025.100465)
Supplement: Supplemental Table 4 — Upregulated pathways myeloid cells. [file mmc4.xls]

## Sheet: SupplementaryTable4_Upregulated
Upregulated pathways myeloid cells:Day 0 vs Day 10±1
Description	ID	ONTOLOGY	NES	pvalue	p.adjust	core_enrichment
response to stress	GO:0006950	BP	1.6951	1.23e-05	0.0332764	HMOX1/TMIGD3/CD68/BATF/MARCO/C1QB/F13A1/CTSC/LILRB4/AREG/FOXM1/CXCR4/C1QA/IRAK1/UHRF1/GPX1/VSIG4/PLAUR/F2RL2/IL2RA/PYCARD/KIT/LY96/TOP2A/RNASE6/C1QC/FCMR/INSIG1/IKBKE/BAX/ABCC1/CD163/FERMT3/TNFRSF1A/FCER1G/ANXA2/XRCC4/RCN3/NCF1/TFRC/PLIN3/TRPV4/MRC1/RAB7B/TYROBP/CDCA5/HPSE/TIMELESS/CTSS/LYN/NINJ1/CEBPB/VAV1/TGFB1/CTSK/MPEG1/ATP13A2/PTK2B/CLIC1/ABHD12/EPHB2/MAFB/COTL1/AIF1/TRPM2/SLC9A9/RHBDF2
humoral immune response	GO:0006959	BP	2.24891	2.19e-05	0.0332764	C1QB/C1QA/VSIG4/RNASE6/C1QC/FCMR
complement activation	GO:0006956	BP	2.13433	0.000168912	0.170939	C1QB/C1QA/VSIG4/C1QC
defense response	GO:0006952	BP	1.63808	0.000289366	0.17847	HMOX1/TMIGD3/CD68/BATF/MARCO/C1QB/CTSC/LILRB4/CXCR4/C1QA/IRAK1/GPX1/VSIG4/IL2RA/PYCARD/KIT/LY96/RNASE6/C1QC/FCMR/IKBKE/ABCC1/CD163/TNFRSF1A/FCER1G/NCF1/TFRC/TRPV4/MRC1/RAB7B/TYROBP/CTSS/LYN/NINJ1/CEBPB/VAV1/TGFB1/MPEG1/PTK2B/ABHD12/EPHB2/COTL1/AIF1/SLC9A9/RHBDF2/HAVCR2/IL18R1
heart process	GO:0003015	BP	2.09611	0.000293923	0.17847	TMIGD3/SCN1B/CXCR4/GPX1/BIN1
collagen trimer	GO:0005581	CC	2.12463	0.000426072	0.215593	MARCO/C1QB/C1QA/C1QC
heart contraction	GO:0060047	BP	2.09095	0.000544955	0.217817	TMIGD3/SCN1B/CXCR4/GPX1/BIN1
external encapsulating structure	GO:0030312	CC	1.89865	0.000645701	0.217817	FCGBP/MARCO/C1QB/F13A1/CTSC/C1QA/C1QC/ANXA2/SERPINB1/HPSE/CTSS/TGFB1
extracellular matrix	GO:0031012	CC	1.89865	0.000645701	0.217817	FCGBP/MARCO/C1QB/F13A1/CTSC/C1QA/C1QC/ANXA2/SERPINB1/HPSE/CTSS/TGFB1
positive regulation of response to stimulus	GO:0048584	BP	1.54846	0.000948031	0.235888	HMOX1/MARCO/C1QB/CTSC/LILRB4/FOXM1/ALOX15B/CXCR4/C1QA/IRAK1/GPX1/VSIG4/PLAUR/F2RL2/PYCARD/KIT/LY96/DOK3/C1QC/FCMR/IKBKE/BAX/ABCC1/TNFRSF1A/FCER1G/NCF1/TFRC/RASSF2/P2RY6/TRPV4/RAB7B/TYROBP/LTBR/HPSE/TIMELESS/CTSS/LYN/NINJ1/CEBPB/VAV1/TGFB1/CTSK/PTK2B
regulation of activated T cell proliferation	GO:0046006	BP	2.0758	0.00100325	0.235888	LILRB4/IL2RA/PYCARD
activated T cell proliferation	GO:0050798	BP	2.0758	0.00100325	0.235888	LILRB4/IL2RA/PYCARD
sensory perception of mechanical stimulus	GO:0050954	BP	2.07044	0.00113211	0.235888	CXCR4/GPX1/KIT
response to wounding	GO:0009611	BP	1.78323	0.00116892	0.235888	HMOX1/TMIGD3/F13A1/CXCR4/GPX1/PLAUR/F2RL2/BAX/FERMT3/FCER1G/ANXA2/TYROBP/HPSE/LYN/VAV1/TGFB1/CLIC1/EPHB2
biological process involved in interspecies interaction between organisms	GO:0044419	BP	1.59813	0.00129778	0.235888	CD68/BATF/MARCO/C1QB/CXCR4/C1QA/FKBP5/IRAK1/ANPEP/GPX1/VSIG4/TMEM229B/PYCARD/LY96/RNASE6/C1QC/IKBKE/BAX/TNFRSF1A/FCER1G/NCF1/TFRC/NPC2/MRC1/RAB7B/TYROBP/CTSS/LYN/NINJ1/CEBPB/VAV1/TGFB1/MPEG1/EPHB2/SLC52A2/COTL1/AIF1/SLC9A9/HAVCR2
humoral immune response mediated by circulating immunoglobulin	GO:0002455	BP	2.04449	0.00138982	0.235888	C1QB/C1QA/C1QC/FCMR
response to external stimulus	GO:0009605	BP	1.5128	0.00159231	0.235888	CD68/BATF/MARCO/C1QB/CTSC/CXCR4/C1QA/FKBP5/IRAK1/GPX1/RAB32/VSIG4/TMEM229B/PLAUR/IL2RA/PYCARD/KIT/LY96/RNASE6/C1QC/IKBKE/BAX/ABCC1/TNFRSF1A/FCER1G/ANXA2/NCF1/TFRC/PLIN3/NPC2/TRPV4/MRC1/RAB7B/TYROBP/LTBR/HPSE/CTSS/LYN/NINJ1/CEBPB/VAV1/TGFB1/CTSK/MPEG1/PTK2B/ABHD12/EPHB2/COTL1/AIF1/TRPM2/SLC9A9/RHBDF2/HAVCR2
DNA recombination	GO:0006310	BP	1.94845	0.00164753	0.235888	BATF/UHRF1/TOP2A/XRCC4/TFRC/TIMELESS/KPNA2/TGFB1
complement component C1 complex	GO:0005602	CC	2.04362	0.00185002	0.235888	C1QB/C1QA/C1QC
complement activation, classical pathway	GO:0006958	BP	2.04362	0.00185002	0.235888	C1QB/C1QA/C1QC
complement component C1q complex	GO:0062167	CC	2.04362	0.00185002	0.235888	C1QB/C1QA/C1QC
synapse pruning	GO:0098883	BP	2.04362	0.00185002	0.235888	C1QB/C1QA/C1QC
cell junction disassembly	GO:0150146	BP	2.04362	0.00185002	0.235888	C1QB/C1QA/C1QC
response to biotic stimulus	GO:0009607	BP	1.55075	0.00186843	0.235888	CD68/BATF/MARCO/C1QB/CXCR4/C1QA/FKBP5/IRAK1/GPX1/VSIG4/TMEM229B/PYCARD/LY96/RNASE6/C1QC/IKBKE/BAX/TNFRSF1A/FCER1G/NCF1/NPC2/MRC1/RAB7B/TYROBP/CTSS/LYN/NINJ1/CEBPB/VAV1/TGFB1/MPEG1/EPHB2/COTL1/AIF1/SLC9A9/HAVCR2
collagen-containing extracellular matrix	GO:0062023	CC	1.87464	0.00194242	0.235888	MARCO/C1QB/F13A1/CTSC/C1QA/C1QC/ANXA2/SERPINB1/CTSS/TGFB1
molecular function inhibitor activity	GO:0140678	MF	1.9076	0.00271937	0.292436	SCN1B/LILRB4/BIN1/ANXA2/SERPINB1/GMFG/DEPTOR
transmembrane signaling receptor activity	GO:0004888	MF	1.70518	0.00279336	0.292436	TMIGD3/MARCO/LILRB4/IGSF6/CXCR4/F2RL2/IL2RA/KIT/FCMR/TNFRSF1A/FCER1G/P2RY6/TRPV4/MRC1
response to external biotic stimulus	GO:0043207	BP	1.58165	0.00279336	0.292436	CD68/BATF/MARCO/C1QB/CXCR4/C1QA/FKBP5/IRAK1/GPX1/VSIG4/TMEM229B/PYCARD/LY96/RNASE6/C1QC/IKBKE/BAX/TNFRSF1A/FCER1G/NCF1/NPC2/MRC1/RAB7B/TYROBP/CTSS/LYN/NINJ1/CEBPB/VAV1/TGFB1/MPEG1/EPHB2/COTL1/AIF1/SLC9A9/HAVCR2
response to other organism	GO:0051707	BP	1.58165	0.00279336	0.292436	CD68/BATF/MARCO/C1QB/CXCR4/C1QA/FKBP5/IRAK1/GPX1/VSIG4/TMEM229B/PYCARD/LY96/RNASE6/C1QC/IKBKE/BAX/TNFRSF1A/FCER1G/NCF1/NPC2/MRC1/RAB7B/TYROBP/CTSS/LYN/NINJ1/CEBPB/VAV1/TGFB1/MPEG1/EPHB2/COTL1/AIF1/SLC9A9/HAVCR2
inflammatory response	GO:0006954	BP	1.57234	0.00301535	0.305154	HMOX1/TMIGD3/CD68/CTSC/LILRB4/CXCR4/C1QA/GPX1/IL2RA/PYCARD/KIT/LY96/ABCC1/CD163/TNFRSF1A/NCF1/TFRC/TRPV4/TYROBP/LYN/NINJ1/CEBPB/TGFB1/ABHD12/EPHB2/AIF1/RHBDF2/HAVCR2/IL18R1
sarcolemma	GO:0042383	CC	1.92315	0.00312634	0.30618	SCN1B/BIN1/ANXA2
signal transduction by p53 class mediator	GO:0072331	BP	1.97093	0.00353332	0.335224	BATF/FOXM1/PYCARD/BAX
endoplasmic reticulum-Golgi intermediate compartment membrane	GO:0033116	CC	1.89887	0.00412711	0.347111	CTSC/AREG
enzyme inhibitor activity	GO:0004857	MF	1.88402	0.00427583	0.347111	LILRB4/BIN1/ANXA2/SERPINB1/GMFG/DEPTOR
immunoglobulin mediated immune response	GO:0016064	BP	1.87082	0.00427583	0.347111	BATF/C1QB/C1QA/C1QC/FCMR/FCER1G/TFRC
B cell mediated immunity	GO:0019724	BP	1.87082	0.00427583	0.347111	BATF/C1QB/C1QA/C1QC/FCMR/FCER1G/TFRC
response to lipid	GO:0033993	BP	1.69082	0.00442455	0.347111	CD68/AREG/IRAK1/GPX1/PYCARD/LY96/INSIG1/NCF1/TFRC/P2RY6/MRC1/LYN/CEBPB/TGFB1/PTK2B/EPHB2
signaling receptor activity	GO:0038023	MF	1.59944	0.00449891	0.347111	TMIGD3/MARCO/LILRB4/IGSF6/CXCR4/ANPEP/PLAUR/F2RL2/IL2RA/KIT/LY96/FCMR/TNFRSF1A/FCER1G/P2RY6/TRPV4/MRC1
molecular transducer activity	GO:0060089	MF	1.59944	0.00449891	0.347111	TMIGD3/MARCO/LILRB4/IGSF6/CXCR4/ANPEP/PLAUR/F2RL2/IL2RA/KIT/LY96/FCMR/TNFRSF1A/FCER1G/P2RY6/TRPV4/MRC1
cellular response to stress	GO:0033554	BP	1.52331	0.00457327	0.347111	HMOX1/BATF/FOXM1/IRAK1/UHRF1/GPX1/PYCARD/TOP2A/INSIG1/IKBKE/BAX/ABCC1/TNFRSF1A/XRCC4/RCN3/NCF1/PLIN3/TRPV4/CDCA5/TIMELESS/LYN/CEBPB/TGFB1/CTSK/ATP13A2/PTK2B/MAFB/AIF1/TRPM2
developmental pigmentation	GO:0048066	BP	1.98462	0.00487071	0.36067	RAB32/KIT/BAX
response to abiotic stimulus	GO:0009628	BP	1.60973	0.00509379	0.368209	HMOX1/CXCR4/IRAK1/GPX1/PYCARD/KIT/IKBIP/BAX/TNFRSF1A/XRCC4/TFRC/TRPV4/LTBR/TIMELESS/CTSS/LYN/TGFB1/PTK2B/ABHD12/TRPM2
canonical NF-kappaB signal transduction	GO:0007249	BP	1.77243	0.00531688	0.375396	HMOX1/LILRB4/IRAK1/PYCARD/IKBKE/TNFRSF1A/TFRC/RASSF2/LTBR/TGFB1
wound healing	GO:0042060	BP	1.70759	0.00561432	0.378622	HMOX1/F13A1/CXCR4/GPX1/PLAUR/F2RL2/FERMT3/FCER1G/ANXA2/HPSE/LYN/VAV1/TGFB1/CLIC1/EPHB2
transmembrane transport	GO:0055085	BP	1.50694	0.00561432	0.378622	SCN1B/BIN1/SLC41A2/BAX/ABCC1/ANXA2/SLC17A9/MFSD12/SLC36A1/P2RY6/SLC38A6/TRPV4/SLC25A43/ORAI2/HPSE/CTSS/LYN/SLC16A3/MPEG1/ATP13A2/PTK2B/CLIC1/EPHB2/KCNE3/TRPM2/SLC9A9/SLC25A19/ATP10A
DNA damage response	GO:0006974	BP	1.71502	0.00576304	0.378622	BATF/FOXM1/UHRF1/PYCARD/TOP2A/IKBKE/BAX/TNFRSF1A/XRCC4/CDCA5/TIMELESS/LYN
regulation of canonical NF-kappaB signal transduction	GO:0043122	BP	1.76304	0.00591176	0.378622	HMOX1/LILRB4/IRAK1/PYCARD/IKBKE/TNFRSF1A/TFRC/LTBR/TGFB1
positive regulation of signaling	GO:0023056	BP	1.48249	0.00598612	0.378622	HMOX1/MARCO/CTSC/ALOX15B/CXCR4/IRAK1/GPX1/PLAUR/F2RL2/PYCARD/KIT/LY96/DOK3/IKBKE/BAX/TNFRSF1A/ANXA2/NCF1/TFRC/RASSF2/P2RY6/TRPV4/TYROBP/LTBR/HPSE/CTSS/LYN/NINJ1/TGFB1/CTSK/PTK2B/EPHB2
G protein-coupled receptor binding	GO:0001664	MF	1.8949	0.00613484	0.38011	CALCB/MARCO
