# Supplementary material for: Characterization of human living myocardial slices culture-induced adaptations: a translational perspective
Source: J Mol Cell Cardiol Plus. 2025 Jun 17;13:100465. doi: 10.1016/j.jmccpl.2025.100465 (PMC12212253; doi:10.1016/j.jmccpl.2025.100465)
Supplement: Supplemental Table 5 — Upregulated pathway fibroblasts. [file mmc5.xls]

## Sheet: Fibro_up_pathways
Upregulated pathways fibroblasts:Day 0 vs Day 10±1
Description	ID	ONTOLOGY	NES	pvalue	p.adjust	core_enrichment
response to oxygen-containing compound	GO:1901700	BP	2.07009	2.42481e-06	0.00442285	MGST1/AKR1C2/AKR1C1/APOE/CES1/G6PD/ELANE/TWIST2/CYP1B1/APOD/SNAI2/CCL2/TRIB3/SPON2/WNT5B/TYMS/ERRFI1
cholesterol biosynthetic process	GO:0006695	BP	2.17868	2.89052e-05	0.0105446	APOE/CES1/G6PD
sterol biosynthetic process	GO:0016126	BP	2.17868	2.89052e-05	0.0105446	APOE/CES1/G6PD
alcohol biosynthetic process	GO:0046165	BP	2.17868	2.89052e-05	0.0105446	APOE/CES1/G6PD
secondary alcohol biosynthetic process	GO:1902653	BP	2.17868	2.89052e-05	0.0105446	APOE/CES1/G6PD
response to chemical	GO:0042221	BP	1.75296	5.41615e-05	0.0164651	MGST1/AKR1C2/AKR1C1/APOE/CES1/AOX1/G6PD/ELANE/TWIST2/CRLF1/TXNRD1/SULT1A2/CYP1B1/APOD/SNAI2/CCL2/MMP14/TRIB3/SPON2/PLIN2/IL1R1/WNT5B/LMO3/TYMS/ERRFI1/ADA/EDNRB/NUPR1/IL1RL2/TWIST1/CYP7B1/NNMT/RERG/WNK3/TNFAIP6/COL6A1/CSF1/COL5A2
organic hydroxy compound metabolic process	GO:1901615	BP	2.13061	6.3736e-05	0.0166078	AKR1C2/AKR1C1/APOE/CES1/G6PD/ADH1B/SULT1A2/CYP1B1/SNAI2
lipid metabolic process	GO:0006629	BP	1.93769	9.30653e-05	0.0212189	AKR1C2/AKR1C1/APOE/CES1/AOX1/G6PD/ADH1B/SULT1A2/CYP1B1/APOD/SNAI2
alcohol metabolic process	GO:0006066	BP	2.08127	0.000112242	0.0227477	AKR1C2/AKR1C1/APOE/CES1/G6PD/ADH1B/SULT1A2/CYP1B1
response to organic substance	GO:0010033	BP	1.75515	0.000125834	0.0229522	MGST1/AKR1C2/AKR1C1/APOE/CES1/G6PD/ELANE/TWIST2/CRLF1/CYP1B1/SNAI2/CCL2/MMP14/TRIB3/SPON2/PLIN2/IL1R1/WNT5B/LMO3/TYMS/ERRFI1/ADA
cellular response to lipid	GO:0071396	BP	2.02704	0.000180248	0.0298884	MGST1/AKR1C2/AKR1C1/CES1/CYP1B1/SNAI2/CCL2/SPON2/WNT5B/LMO3/ERRFI1
response to lipid	GO:0033993	BP	1.95138	0.000205188	0.0311885	MGST1/AKR1C2/AKR1C1/CES1/ELANE/CYP1B1/SNAI2/CCL2/SPON2/WNT5B/LMO3/TYMS/ERRFI1
estradiol 17-beta-dehydrogenase [NAD(P)] activity	GO:0004303	MF	2.12153	0.000257468	0.0313081	AKR1C2/AKR1C1
steroid dehydrogenase activity	GO:0016229	MF	2.12153	0.000257468	0.0313081	AKR1C2/AKR1C1
steroid dehydrogenase activity, acting on the CH-OH group of donors, NAD or NADP as acceptor	GO:0033764	MF	2.12153	0.000257468	0.0313081	AKR1C2/AKR1C1
cellular lipid metabolic process	GO:0044255	BP	1.94085	0.000275696	0.0314293	AKR1C2/AKR1C1/APOE/CES1/ADH1B/CYP1B1/APOD/TRIB3
organic anion transport	GO:0015711	BP	2.0693	0.000312151	0.0325548	MGST1/AKR1C1/APOE/CES1/SLC1A5/PLIN2
steroid metabolic process	GO:0008202	BP	2.0447	0.000321264	0.0325548	AKR1C2/AKR1C1/APOE/CES1/G6PD/SULT1A2/CYP1B1/SNAI2
primary alcohol metabolic process	GO:0034308	BP	2.05238	0.000362276	0.0347019	AKR1C2/AKR1C1/ADH1B/SULT1A2/CYP1B1
oxidoreductase activity	GO:0016491	MF	1.93864	0.000380504	0.0347019	MGST1/AKR1C2/AKR1C1/AOX1/G6PD/ADH1B/TXNRD1/CYP1B1
secondary metabolic process	GO:0019748	BP	2.04777	0.000599908	0.0479518	AKR1C2/AKR1C1/CYP1B1
oxidoreductase activity, acting on CH-OH group of donors	GO:0016614	MF	2.04509	0.000645701	0.0479518	AKR1C2/AKR1C1/G6PD/ADH1B
oxidoreductase activity, acting on the CH-OH group of donors, NAD or NADP as acceptor	GO:0016616	MF	2.04509	0.000645701	0.0479518	AKR1C2/AKR1C1/G6PD/ADH1B
small molecule binding	GO:0036094	MF	1.58835	0.000664019	0.0479518	AKR1C2/AKR1C1/APOE/FTL/AOX1/G6PD/ADH1B/TXNRD1/CYP1B1/APOD/SNAI2/BHMT2/SLC1A5/GBE1/SPON1/MMP14/ROR2/TRIB3/SPON2/QSOX1/MMP19/LMO3/TYMS/FMO3/ADA/FKBP10/EFEMP1
small molecule metabolic process	GO:0044281	BP	1.73573	0.000682336	0.0479518	AKR1C2/AKR1C1/APOE/CES1/G6PD/ADH1B/SULT1A2/CYP1B1/APOD/SNAI2/BHMT2/TRIB3/TYMS/ERRFI1/FMO3/ADA/TSKU/EDNRB/NUPR1/TWIST1/CYP7B1/NNMT/SLC19A3
icosanoid metabolic process	GO:0006690	BP	2.08883	0.000709813	0.0479518	AKR1C2/AKR1C1/CYP1B1
unsaturated fatty acid metabolic process	GO:0033559	BP	2.08883	0.000709813	0.0479518	AKR1C2/AKR1C1/CYP1B1
oxidoreductase activity, acting on the CH-CH group of donors	GO:0016627	MF	2.08236	0.000819718	0.0515574	AKR1C2/AKR1C1
oxidoreductase activity, acting on the CH-CH group of donors, NAD or NADP as acceptor	GO:0016628	MF	2.08236	0.000819718	0.0515574	AKR1C2/AKR1C1
negative regulation of lipid metabolic process	GO:0045833	BP	2.01335	0.000920464	0.0546978	APOE/APOD/SNAI2/TRIB3
cellular response to oxygen-containing compound	GO:1901701	BP	1.82751	0.000929623	0.0546978	MGST1/AKR1C2/AKR1C1/CES1/CYP1B1/SNAI2/CCL2/TRIB3/SPON2/WNT5B
regulation of steroid metabolic process	GO:0019218	BP	2.06637	0.00115052	0.0635922	APOE/CES1/SNAI2
regulation of steroid biosynthetic process	GO:0050810	BP	2.06637	0.00115052	0.0635922	APOE/CES1/SNAI2
cytosol	GO:0005829	CC	1.63212	0.00118733	0.0636969	AKR1C2/AKR1C1/CES1/FTL/AOX1/G6PD/ELANE/CRLF1/ADH1B/TXNRD1/SULT1A2/APOD/BHMT2/WASF1/GBE1/MMP14/TRIB3/PLIN2/TYMS/SHC3/ERRFI1/ADA
cellular response to xenobiotic stimulus	GO:0071466	BP	1.95691	0.00142664	0.0705869	AKR1C1/AOX1/SULT1A2/CYP1B1
negative regulation of protein metabolic process	GO:0051248	BP	1.87868	0.00144504	0.0705869	APOE/G6PD/APOD/SPON1/TRIB3/TYMS/ERRFI1/GPRC5A/CST3/EDNRB
primary lysosome	GO:0005766	CC	2.04922	0.00150027	0.0705869	MGST1/FTL/ELANE
azurophil granule	GO:0042582	CC	2.04922	0.00150027	0.0705869	MGST1/FTL/ELANE
response to organic cyclic compound	GO:0014070	BP	1.83844	0.0015739	0.0705869	CES1/G6PD/TWIST2/CYP1B1/SNAI2/MMP14/PLIN2/LMO3/TYMS/ERRFI1/ADA/EDNRB
cellular response to toxic substance	GO:0097237	BP	1.99687	0.00162912	0.0705869	MGST1/APOE/TXNRD1/CYP1B1
response to fatty acid	GO:0070542	BP	2.04524	0.00170275	0.0705869	AKR1C2/AKR1C1
cellular response to fatty acid	GO:0071398	BP	2.04524	0.00170275	0.0705869	AKR1C2/AKR1C1
intracellular monoatomic ion homeostasis	GO:0006873	BP	1.93991	0.00170275	0.0705869	APOE/FTL/ELANE
intracellular monoatomic cation homeostasis	GO:0030003	BP	1.93991	0.00170275	0.0705869	APOE/FTL/ELANE
cellular response to alcohol	GO:0097306	BP	1.96944	0.00185002	0.0739467	AKR1C2/CES1/CYP1B1
sterol transport	GO:0015918	BP	2.03133	0.00190542	0.0739467	AKR1C1/APOE/CES1
cholesterol transport	GO:0030301	BP	2.03133	0.00190542	0.0739467	AKR1C1/APOE/CES1
regulation of reactive oxygen species metabolic process	GO:2000377	BP	2.01999	0.00209041	0.0778145	AKR1C1/G6PD/CYP1B1
xenobiotic metabolic process	GO:0006805	BP	1.98023	0.00209041	0.0778145	AKR1C1/AOX1/SULT1A2/CYP1B1
organic acid transport	GO:0015849	BP	1.97237	0.0022384	0.079814	AKR1C1/APOE/CES1/SLC1A5/PLIN2
carboxylic acid transport	GO:0046942	BP	1.97237	0.0022384	0.079814	AKR1C1/APOE/CES1/SLC1A5/PLIN2
cellular homeostasis	GO:0019725	BP	1.87434	0.0022754	0.079814	APOE/FTL/ELANE/TXNRD1/CCL2
catalytic activity	GO:0003824	MF	1.57405	0.00257138	0.0884943	MGST1/AKR1C2/AKR1C1/CES1/AOX1/G6PD/ELANE/ADH1B/TXNRD1/SULT1A2/CYP1B1/BHMT2/CCL2/GBE1/CFD/MMP14/ROR2/QSOX1/MMP19/IL1R1/TYMS/FMO3/ADA/FKBP10/EFEMP1/EYA2/IL1RL2/ZDHHC9/CYP7B1/NNMT/RERG/WNK3/TNFAIP6
cellular response to chemical stimulus	GO:0070887	BP	1.58194	0.00286736	0.0963191	MGST1/AKR1C2/AKR1C1/APOE/CES1/AOX1/G6PD/CRLF1/TXNRD1/SULT1A2/CYP1B1/SNAI2/CCL2/TRIB3/SPON2/IL1R1/WNT5B/LMO3/ERRFI1/ADA
intracellular chemical homeostasis	GO:0055082	BP	1.92061	0.00290436	0.0963191	APOE/FTL/ELANE
intracellular calcium ion homeostasis	GO:0006874	BP	2.01488	0.00308935	0.0988591	APOE/ELANE
calcium ion homeostasis	GO:0055074	BP	2.01488	0.00308935	0.0988591	APOE/ELANE
response to oxidative stress	GO:0006979	BP	1.85215	0.00320034	0.100645	MGST1/APOE/G6PD/CYP1B1/APOD/MMP14
viral life cycle	GO:0019058	BP	2.01022	0.00327434	0.101227	APOE/CCL2/SLC1A5
homeostatic process	GO:0042592	BP	1.65268	0.00342233	0.101227	AKR1C1/APOE/CES1/FTL/G6PD/ELANE/TXNRD1/CCL2/SLC1A5/ERRFI1/ADA/TSKU/EDNRB/TWIST1/CYP7B1/WNK3/COL6A1/CSF1/ATP1B3
muscle cell proliferation	GO:0033002	BP	1.91889	0.00349632	0.101227	APOE/ELANE/APOD
smooth muscle cell proliferation	GO:0048659	BP	1.91889	0.00349632	0.101227	APOE/ELANE/APOD
regulation of smooth muscle cell proliferation	GO:0048660	BP	1.91889	0.00349632	0.101227	APOE/ELANE/APOD
olefinic compound metabolic process	GO:0120254	BP	1.93451	0.00375531	0.107026	AKR1C2/AKR1C1/ADH1B/CYP1B1
sterol metabolic process	GO:0016125	BP	1.86805	0.00405275	0.109758	APOE/CES1/G6PD/CYP1B1/ERRFI1/TSKU/CYP7B1
monocarboxylic acid transport	GO:0015718	BP	1.89964	0.00435019	0.109758	AKR1C1/APOE/CES1
maintenance of location in cell	GO:0051651	BP	1.89567	0.00435019	0.109758	APOE/FTL
regulation of lipid biosynthetic process	GO:0046890	BP	1.89449	0.00435019	0.109758	APOE/CES1/SNAI2/TRIB3
retinoid metabolic process	GO:0001523	BP	1.95716	0.00442455	0.109758	AKR1C1/ADH1B/CYP1B1
isoprenoid metabolic process	GO:0006720	BP	1.95716	0.00442455	0.109758	AKR1C1/ADH1B/CYP1B1
terpenoid metabolic process	GO:0006721	BP	1.95716	0.00442455	0.109758	AKR1C1/ADH1B/CYP1B1
diterpenoid metabolic process	GO:0016101	BP	1.95716	0.00442455	0.109758	AKR1C1/ADH1B/CYP1B1
antioxidant activity	GO:0016209	MF	1.88693	0.00457327	0.109758	MGST1/APOE/TXNRD1
detoxification	GO:0098754	BP	1.88693	0.00457327	0.109758	MGST1/APOE/TXNRD1
cellular oxidant detoxification	GO:0098869	BP	1.88693	0.00457327	0.109758	MGST1/APOE/TXNRD1
cellular detoxification	GO:1990748	BP	1.88693	0.00457327	0.109758	MGST1/APOE/TXNRD1
vesicle	GO:0031982	CC	1.53051	0.00479635	0.113617	MGST1/AKR1C1/APOE/FTL/AOX1/G6PD/ELANE/TXNRD1/APOD/BHMT2/SLC1A5/GBE1/CFD/MMP14/ROR2/SPON2/QSOX1/WNT5B/ADA/EFEMP1/GPRC5A/C7/CST3
peptide metabolic process	GO:0006518	BP	1.85411	0.00487071	0.1139	APOE/G6PD/ELANE/CYP1B1/SPON1/TYMS
response to xenobiotic stimulus	GO:0009410	BP	1.80478	0.00494507	0.114175	AKR1C1/AOX1/SULT1A2/CYP1B1/PLIN2/TYMS/ERRFI1/ADA
organic hydroxy compound transport	GO:0015850	BP	1.90499	0.00509379	0.11496	AKR1C1/APOE/CES1
negative regulation of protein transport	GO:0051224	BP	1.97726	0.00516815	0.11496	APOE/APOD
extracellular exosome	GO:0070062	CC	1.57984	0.00516815	0.11496	AKR1C1/APOE/FTL/AOX1/G6PD/ELANE/TXNRD1/APOD/BHMT2/SLC1A5/GBE1/CFD/SPON2/QSOX1/WNT5B/EFEMP1/GPRC5A/C7/CST3
flavin adenine dinucleotide binding	GO:0050660	MF	1.8688	0.0054656	0.120111	AOX1/TXNRD1/QSOX1/FMO3
extracellular space	GO:0005615	CC	1.51475	0.00553996	0.120296	AKR1C1/APOE/FTL/AOX1/G6PD/ELANE/CRLF1/TXNRD1/APOD/BHMT2/CCL2/SLC1A5/GBE1/CFD/SPON1/MMP14/SPON2/QSOX1/MMP19/WNT5B/EFEMP1/GPRC5A/C7/CST3/TSKU/PCOLCE/OLFML3/NID1/TNFAIP6/COL6A1/CSF1/COL5A2/C1R/ATP1B3/PXDN/MVP/C1S/C3/PLA2G2A/S100A13/SVEP1
steroid biosynthetic process	GO:0006694	BP	1.83651	0.00591176	0.123943	APOE/CES1/G6PD/SNAI2
cell death	GO:0008219	BP	1.62969	0.00591176	0.123943	G6PD/ELANE/TWIST2/CRLF1/CYP1B1/SNAI2/CCL2/GBE1/TRIB3/ERRFI1/ADA/EYA2/EDNRB/NUPR1/SRPX/GADD45B/TWIST1/WNK3/COL6A1
programmed cell death	GO:0012501	BP	1.62969	0.00591176	0.123943	G6PD/ELANE/TWIST2/CRLF1/CYP1B1/SNAI2/CCL2/GBE1/TRIB3/ERRFI1/ADA/EYA2/EDNRB/NUPR1/SRPX/GADD45B/TWIST1/WNK3/COL6A1
leukocyte migration	GO:0050900	BP	1.78745	0.00613484	0.127159	ELANE/APOD/CCL2/MMP14/ROR2/IL1R1/ADA/EDNRB/CYP7B1/TNFAIP6/CSF1
